# Supplementary material for: Genome-Based Analysis Reveals the Taxonomy and Diversity of the Family Idiomarinaceae
Source: Front Microbiol. 2018 Oct 11;9:2453. doi: 10.3389/fmicb.2018.02453 (PMC6193092; doi:10.3389/fmicb.2018.02453)
Supplement: TABLE S2 — The 78 single-copy orthologous proteins used for tree inference. [file Table_2.xlsx]

## Sheet: Sheet1
Table S2 The 78 single-copy orthologous proteins used for tree inference.
Number	Family ID	Description
1	PGF_00011634	HflK protein
2	PGF_05949521	Protein translocase subunit SecD
3	PGF_00002592	Predicted membrane protein, hemolysin III homolog
4	PGF_06005188	Topoisomerase IV subunit B (EC 5.99.1.-)
5	PGF_00036580	Protein translocase subunit YajC
6	PGF_00413182	tRNA ho5U(34) carbo-ymethyltransferase
7	PGF_03810679	SOS-response repressor and protease LexA (EC 3.4.21.88)
8	PGF_00057270	Topoisomerase IV subunit A (EC 5.99.1.-)
9	PGF_00054301	Stringent starvation protein A
10	PGF_00006955	Uncharacterized GNAT family acetyltransferase YiiD
11	PGF_05117712	Glutamine synthetase adenylyl-L-tyrosine phosphorylase (EC 2.7.7.89) / Glutamate-ammonia-ligase adenylyltransferase (EC 2.7.7.42)
12	PGF_00007028	Ribosome LSU-associated GTP-binding protein HflX
13	PGF_05082285	Succinylornithine transaminase (EC 2.6.1.81)
14	PGF_05080544	Psp operon transcriptional activator
15	PGF_00033289	Phosphate:acyl-ACP acyltransferase PlsX (EC 2.3.1.n2)
16	PGF_00060478	Translation initiation factor 3
17	PGF_01763778	Lipid A biosynthesis lauroyl acyltransferase (EC 2.3.1.241)
18	PGF_00032662	Phage shock protein A @ Suppressor of sigma54-dependent transcription, PspA-like
19	PGF_00008164	Glutamate-1-semialdehyde 2,1-aminomutase (EC 5.4.3.8)
20	PGF_00421098	DEAD-box ATP-dependent RNA helicase DeaD (= CshA) (EC 3.6.4.13)
21	PGF_00008595	Glycerol-3-phosphate acyltransferase (EC 2.3.1.15)
22	PGF_04792416	LSU ribosomal protein L32p @ LSU ribosomal protein L32p, zinc-independent
23	PGF_00038879	Protoporphyrinogen IX oxidase novel form HemJ (EC 1.3.-.-)
24	PGF_04743072	Peptidoglycan D,D-transpeptidase MrdA (EC 3.4.16.4)
25	PGF_00422949	Deoxyribonuclease TatD
26	PGF_00046622	RNA-binding protein Hfq
27	PGF_02061452	Queuine tRNA-ribosyltransferase (EC 2.4.2.29)
28	PGF_00065334	Uncharacterized protein SO_3077
29	PGF_04127376	Twin-arginine translocation protein TatC
30	PGF_00426932	6,7-dimethyl-8-ribityllumazine synthase (EC 2.5.1.78)
31	PGF_06747785	AmpG permease
32	PGF_00490053	Outer membrane channel TolC (OpmH)
33	PGF_01212739	Heat shock protein 60 kDa family chaperone GroEL
34	PGF_07631588	Acyl-CoA:1-acyl-sn-glycerol-3-phosphate acyltransferase (EC 2.3.1.51) @ Acyl-ACP:1-acyl-sn-glycerol-3-phosphate acyltransferase (EC 2.3.1.n4)
35	PGF_00845461	DNA translocase FtsK
36	PGF_02346768	Alanyl-tRNA synthetase (EC 6.1.1.7)
37	PGF_02472178	Uncharacterized metal-dependent hydrolase YcfH
38	PGF_01089656	Ribonuclease G
39	PGF_00070995	Membrane-bound lytic murein transglycosylase B
40	PGF_00019484	Membrane alanine aminopeptidase N (EC 3.4.11.2)
41	PGF_00419915	3-methyl-2-oxobutanoate hydroxymethyltransferase (EC 2.1.2.11)
42	PGF_00056883	Thymidylate kinase (EC 2.7.4.9)
43	PGF_05622318	Serine hydroxymethyltransferase (EC 2.1.2.1)
44	PGF_00033071	Phenylalanine-4-hydroxylase (EC 1.14.16.1)
45	PGF_00056935	TldD protein, part of TldE/TldD proteolytic complex
46	PGF_00413290	tRNA pseudouridine(38-40) synthase (EC 5.4.99.12)
47	PGF_01667999	RNA polymerase sigma factor RpoE
48	PGF_04962192	3'-to-5' exoribonuclease RNase R
49	PGF_00415486	23S rRNA (pseudouridine(1915)-N(3))-methyltransferase (EC 2.1.1.177)
50	PGF_00048842	Ribosomal protein L3 N(5)-glutamine methyltransferase (EC 2.1.1.298)
51	PGF_00046597	RNA polymerase-binding transcription factor DksA
52	PGF_01407825	D-alanyl-D-alanine carboxypeptidase (EC 3.4.16.4)
53	PGF_03767152	Proposed lipoate regulatory protein YbeD
54	PGF_01213715	Ribosomal large subunit pseudouridine synthase C (EC 5.4.99.24)
55	PGF_00016047	L-asparaginase I, cytoplasmic (EC 3.5.1.1)
56	PGF_03729141	UPF0301 protein YqgE
57	PGF_00034566	Poly(A) polymerase (EC 2.7.7.19)
58	PGF_05785543	Signal peptidase I (EC 3.4.21.89)
59	PGF_02517283	Segregation and condensation protein A
60	PGF_00285620	ATP-dependent Clp protease proteolytic subunit ClpP (EC 3.4.21.92)
61	PGF_00020735	Methionine aminopeptidase (EC 3.4.11.18)
62	PGF_00048985	Ribulose-phosphate 3-epimerase (EC 5.1.3.1)
63	PGF_01625234	Thioredoxin reductase (EC 1.8.1.9)
64	PGF_05463808	NAD kinase (EC 2.7.1.23)
65	PGF_00404831	Bis(5'-nucleosyl)-tetraphosphatase, symmetrical (EC 3.6.1.41)
66	PGF_00926109	Arginyl-tRNA synthetase (EC 6.1.1.19)
67	PGF_04749763	Translation initiation factor 2
68	PGF_01678333	Electron transport complex protein RnfD
69	PGF_04485073	Dihydrofolate synthase (EC 6.3.2.12) @ Folylpolyglutamate synthase (EC 6.3.2.17)
70	PGF_00057488	Transcription termination protein NusB
71	PGF_00565351	ABC transporter involved in cytochrome c biogenesis, CcmB subunit
72	PGF_00400019	Aerotolerance protein BatA
73	PGF_00067188	Aspartate-semialdehyde dehydrogenase (EC 1.2.1.11)
74	PGF_00048556	Ribonuclease HII (EC 3.1.26.4)
75	PGF_00049847	SSU ribosomal protein S15p (S13e)
76	PGF_04041316	Excinuclease ABC subunit A
77	PGF_00048936	Ribosome-binding factor A
78	PGF_00055354	Periplasmic chaperone and peptidyl-prolyl cis-trans isomerase of outer membrane proteins SurA (EC 5.2.1.8)
