# Supplementary material for: Genome-Based Analysis Reveals the Taxonomy and Diversity of the Family Idiomarinaceae
Source: Front Microbiol. 2018 Oct 11;9:2453. doi: 10.3389/fmicb.2018.02453 (PMC6193092; doi:10.3389/fmicb.2018.02453)
Supplement: TABLE S3 — The pairwise similarites (%) of 16S rRNA gene sequences of 43 strains within the family Idiomarinaceae. [file Table_3.xlsx]

## Sheet: 分析相似性序列
		Idiomarina abyssalis KMM 227T	Idiomarina ramblicola R22T	Idiomarina loihiensis GSL 199 Copy1	Idiomarina loihiensis GSL 199 Copy2	Idiomarina loihiensis GSL 199 Copy3	Idiomarina loihiensis GSL 199 Copy4	Idiomarina loihiensis L2TRT Copy1	Idiomarina loihiensis L2TRT Copy2	Idiomarina loihiensis L2TRT Copy3	Idiomarina loihiensis L2TRT Copy4	Idiomarina loihiensis H2.2	Idiomarina zobellii KMM 231T	Idiomarina piscisalsi TPS4-2T	Idiomarina sp. X4 Copy1	Idiomarina sp. X4 Copy2	Idiomarina sp. X4 Copy3	Idiomarina sp. X4 Copy4	Idiomarina piscisalsi 10PY1A Copy1	Idiomarina piscisalsi 10PY1A Copy2	Idiomarina piscisalsi 10PY1A Copy3	Idiomarina piscisalsi 10PY1A Copy4	Idiomarina baltica OS145T	Idiomarina sp. MD25a	Idiomarina fontislapidosi F23T	Idiomarina sp. OT37-5b Copy1	Idiomarina sp. OT37-5b Copy2	Idiomarina sp. OT37-5b Copy3	Idiomarina sp. OT37-5b Copy4	Idiomarina aquatica SN-14T	Idiomarina seosinensis CL-SP19T	Idiomarina tyrosinivorans CC-PW-9T	Idiomarina xiamenensis 10-D-4T	Idiomarina marina PIM1T	Idiomarina maritima CGMCC 1.7285T	Idiomarina tainanensis PIN1T	Idiomarina woesei DSM 27808T	Idiomarina donghaiensis 908033T	Idiomarina indica CGMCC 1.10824T	Idiomarina maritima 125B1	Idiomarina salinarum ISL-52T	Idiomarina homiensis PO-M2T	Idiomarina aquimaris SW15T	Idiomarina insulisalsae CVS-6T	Idiomarina sediminum c121T	Idiomarina halophila BH195T	Idiomarina atlantica G5_TVMV8_7T	Idiomarina taiwanensis PIT1T	Idiomarina aestuarii KYW314T
		I-1	I-2	I-3	I-3	I-3	I-3	I-3	I-3	I-3	I-3	I-4	I-7	I-9	I-10	I-10	I-10	I-10	I-11	I-11	I-11	I-11	I-12	I-14	I-15	I-16	I-16	I-16	I-16	I-16	I-18	I-19	I-20	II-1	II-3	II-3	II-4	II-5	II-6	II-7	II-9	II-10	II-11	II-12	II-13	II-14	II-15	II-16	II-17
Idiomarina abyssalis KMM 227T	I-1	1	0.99	0.991	0.991	0.99	0.992	0.992	0.991	0.991	0.99	0.99	0.97	0.968	0.971	0.972	0.972	0.972	0.972	0.971	0.972	0.971	0.966	0.97	0.971	0.968	0.968	0.967	0.968	0.968	0.97	0.949	0.938	0.942	0.947	0.947	0.95	0.949	0.936	0.945	0.957	0.954	0.95	0.947	0.939	0.949	0.945	0.94	0.948
Idiomarina ramblicola R22T	I-2	0.99	1	0.995	0.995	0.997	0.995	0.995	0.995	0.995	0.997	0.995	0.966	0.966	0.967	0.968	0.968	0.968	0.966	0.967	0.966	0.967	0.962	0.965	0.966	0.963	0.963	0.962	0.963	0.963	0.964	0.947	0.936	0.945	0.941	0.942	0.953	0.951	0.931	0.946	0.955	0.956	0.953	0.951	0.941	0.946	0.948	0.938	0.949
Idiomarina loihiensis GSL 199 Copy1	I-3	0.991	0.995	1	1	0.998	0.999	0.999	1	1	0.998	0.999	0.966	0.965	0.968	0.968	0.968	0.968	0.967	0.968	0.967	0.968	0.962	0.965	0.966	0.964	0.964	0.964	0.964	0.964	0.965	0.947	0.939	0.942	0.945	0.945	0.951	0.949	0.934	0.944	0.955	0.956	0.951	0.95	0.941	0.95	0.946	0.94	0.949
Idiomarina loihiensis GSL 199 Copy2	I-3	0.991	0.995	1	1	0.998	0.999	0.999	1	1	0.998	0.999	0.966	0.965	0.968	0.968	0.968	0.968	0.967	0.968	0.967	0.968	0.962	0.965	0.966	0.964	0.964	0.964	0.964	0.964	0.965	0.947	0.939	0.942	0.945	0.945	0.951	0.949	0.934	0.944	0.955	0.956	0.951	0.95	0.941	0.95	0.946	0.94	0.949
Idiomarina loihiensis GSL 199 Copy3	I-3	0.99	0.997	0.998	0.998	1	0.999	0.999	0.998	0.998	1	0.997	0.965	0.964	0.967	0.968	0.968	0.968	0.966	0.967	0.966	0.967	0.961	0.964	0.965	0.964	0.964	0.963	0.964	0.964	0.964	0.948	0.937	0.944	0.944	0.944	0.953	0.951	0.933	0.947	0.955	0.957	0.953	0.952	0.943	0.948	0.947	0.939	0.949
Idiomarina loihiensis GSL 199 Copy4	I-3	0.992	0.995	0.999	0.999	0.999	1	1	0.999	0.999	0.999	0.999	0.966	0.966	0.968	0.969	0.969	0.969	0.968	0.968	0.968	0.968	0.962	0.966	0.966	0.965	0.965	0.964	0.965	0.965	0.966	0.948	0.938	0.943	0.946	0.946	0.951	0.95	0.935	0.945	0.956	0.957	0.951	0.951	0.942	0.949	0.947	0.94	0.949
Idiomarina loihiensis L2TRT Copy1	I-3	0.992	0.995	0.999	0.999	0.999	1	1	0.999	0.999	0.999	0.999	0.966	0.966	0.968	0.969	0.969	0.969	0.968	0.968	0.968	0.968	0.962	0.966	0.966	0.965	0.965	0.964	0.965	0.965	0.966	0.948	0.938	0.943	0.946	0.946	0.951	0.95	0.935	0.945	0.956	0.957	0.951	0.951	0.942	0.949	0.947	0.94	0.949
Idiomarina loihiensis L2TRT Copy2	I-3	0.991	0.995	1	1	0.998	0.999	0.999	1	1	0.998	0.999	0.966	0.965	0.968	0.968	0.968	0.968	0.967	0.968	0.967	0.968	0.962	0.965	0.966	0.964	0.964	0.964	0.964	0.964	0.965	0.947	0.939	0.942	0.945	0.945	0.951	0.949	0.934	0.944	0.955	0.956	0.951	0.95	0.941	0.95	0.946	0.94	0.949
Idiomarina loihiensis L2TRT Copy3	I-3	0.991	0.995	1	1	0.998	0.999	0.999	1	1	0.998	0.999	0.966	0.965	0.968	0.968	0.968	0.968	0.967	0.968	0.967	0.968	0.962	0.965	0.966	0.964	0.964	0.964	0.964	0.964	0.965	0.947	0.939	0.942	0.945	0.945	0.951	0.949	0.934	0.944	0.955	0.956	0.951	0.95	0.941	0.95	0.946	0.94	0.949
Idiomarina loihiensis L2TRT Copy4	I-3	0.99	0.997	0.998	0.998	1	0.999	0.999	0.998	0.998	1	0.997	0.965	0.964	0.967	0.968	0.968	0.968	0.966	0.967	0.966	0.967	0.961	0.964	0.965	0.964	0.964	0.963	0.964	0.964	0.964	0.948	0.937	0.944	0.944	0.944	0.953	0.951	0.933	0.947	0.955	0.957	0.953	0.952	0.943	0.948	0.947	0.939	0.949
Idiomarina loihiensis H2.2	I-4	0.99	0.995	0.999	0.999	0.997	0.999	0.999	0.999	0.999	0.997	1	0.966	0.965	0.968	0.968	0.968	0.968	0.967	0.968	0.967	0.968	0.962	0.966	0.966	0.965	0.965	0.964	0.965	0.965	0.966	0.947	0.939	0.943	0.944	0.944	0.95	0.949	0.935	0.945	0.956	0.957	0.951	0.951	0.942	0.949	0.947	0.94	0.948
Idiomarina zobellii KMM 231T	I-7	0.97	0.966	0.966	0.966	0.965	0.966	0.966	0.966	0.966	0.965	0.966	1	0.986	0.988	0.988	0.988	0.988	0.989	0.986	0.989	0.986	0.971	0.968	0.968	0.973	0.973	0.972	0.973	0.973	0.97	0.95	0.931	0.934	0.936	0.938	0.943	0.939	0.931	0.932	0.947	0.946	0.949	0.938	0.931	0.938	0.937	0.942	0.934
Idiomarina piscisalsi TPS4-2T	I-9	0.968	0.966	0.965	0.965	0.964	0.966	0.966	0.965	0.965	0.964	0.965	0.986	1	0.993	0.994	0.994	0.994	0.989	0.992	0.989	0.992	0.971	0.966	0.966	0.976	0.976	0.975	0.976	0.976	0.966	0.951	0.93	0.936	0.937	0.938	0.942	0.938	0.928	0.932	0.945	0.946	0.952	0.939	0.932	0.936	0.935	0.938	0.931
Idiomarina sp. X4 Copy1	I-10	0.971	0.967	0.968	0.968	0.967	0.968	0.968	0.968	0.968	0.967	0.968	0.988	0.993	1	0.999	0.999	0.999	0.995	0.997	0.995	0.997	0.977	0.971	0.972	0.981	0.981	0.981	0.981	0.981	0.972	0.955	0.933	0.939	0.94	0.941	0.945	0.941	0.931	0.935	0.948	0.949	0.955	0.942	0.935	0.938	0.938	0.941	0.934
Idiomarina sp. X4 Copy2	I-10	0.972	0.968	0.968	0.968	0.968	0.969	0.969	0.968	0.968	0.968	0.968	0.988	0.994	0.999	1	1	1	0.995	0.998	0.995	0.998	0.977	0.972	0.973	0.982	0.982	0.981	0.982	0.982	0.973	0.956	0.933	0.94	0.94	0.942	0.946	0.942	0.932	0.936	0.949	0.949	0.955	0.943	0.936	0.939	0.939	0.942	0.935
Idiomarina sp. X4 Copy3	I-10	0.972	0.968	0.968	0.968	0.968	0.969	0.969	0.968	0.968	0.968	0.968	0.988	0.994	0.999	1	1	1	0.995	0.998	0.995	0.998	0.977	0.972	0.973	0.982	0.982	0.981	0.982	0.982	0.973	0.956	0.933	0.94	0.94	0.942	0.946	0.942	0.932	0.936	0.949	0.949	0.955	0.943	0.936	0.939	0.939	0.942	0.935
Idiomarina sp. X4 Copy4	I-10	0.972	0.968	0.968	0.968	0.968	0.969	0.969	0.968	0.968	0.968	0.968	0.988	0.994	0.999	1	1	1	0.995	0.998	0.995	0.998	0.977	0.972	0.973	0.982	0.982	0.981	0.982	0.982	0.973	0.956	0.933	0.94	0.94	0.942	0.946	0.942	0.932	0.936	0.949	0.949	0.955	0.943	0.936	0.939	0.939	0.942	0.935
Idiomarina piscisalsi 10PY1A Copy1	I-11	0.972	0.966	0.967	0.967	0.966	0.968	0.968	0.967	0.967	0.966	0.967	0.989	0.989	0.995	0.995	0.995	0.995	1	0.997	1	0.997	0.982	0.977	0.977	0.978	0.978	0.977	0.978	0.978	0.974	0.957	0.932	0.938	0.94	0.942	0.944	0.94	0.933	0.936	0.949	0.949	0.954	0.942	0.934	0.939	0.939	0.943	0.936
Idiomarina piscisalsi 10PY1A Copy2	I-11	0.971	0.967	0.968	0.968	0.967	0.968	0.968	0.968	0.968	0.967	0.968	0.986	0.992	0.997	0.998	0.998	0.998	0.997	1	0.997	1	0.979	0.974	0.975	0.981	0.981	0.98	0.981	0.981	0.971	0.955	0.932	0.938	0.939	0.94	0.944	0.94	0.931	0.934	0.947	0.948	0.954	0.942	0.934	0.938	0.938	0.94	0.934
Idiomarina piscisalsi 10PY1A Copy3	I-11	0.972	0.966	0.967	0.967	0.966	0.968	0.968	0.967	0.967	0.966	0.967	0.989	0.989	0.995	0.995	0.995	0.995	1	0.997	1	0.997	0.982	0.977	0.977	0.978	0.978	0.977	0.978	0.978	0.974	0.957	0.932	0.938	0.94	0.942	0.944	0.94	0.933	0.936	0.949	0.949	0.954	0.942	0.934	0.939	0.939	0.943	0.936
Idiomarina piscisalsi 10PY1A Copy4	I-11	0.971	0.967	0.968	0.968	0.967	0.968	0.968	0.968	0.968	0.967	0.968	0.986	0.992	0.997	0.998	0.998	0.998	0.997	1	0.997	1	0.979	0.974	0.975	0.981	0.981	0.98	0.981	0.981	0.971	0.955	0.932	0.938	0.939	0.94	0.944	0.94	0.931	0.934	0.947	0.948	0.954	0.942	0.934	0.938	0.938	0.94	0.934
Idiomarina baltica OS145T	I-12	0.966	0.962	0.962	0.962	0.961	0.962	0.962	0.962	0.962	0.961	0.962	0.971	0.971	0.977	0.977	0.977	0.977	0.982	0.979	0.982	0.979	1	0.992	0.993	0.977	0.977	0.976	0.977	0.977	0.966	0.964	0.929	0.94	0.943	0.944	0.949	0.944	0.935	0.938	0.947	0.954	0.957	0.946	0.939	0.938	0.941	0.947	0.943
Idiomarina sp. MD25a	I-14	0.97	0.965	0.965	0.965	0.964	0.966	0.966	0.965	0.965	0.964	0.966	0.968	0.966	0.971	0.972	0.972	0.972	0.977	0.974	0.977	0.974	0.992	1	0.998	0.982	0.982	0.981	0.982	0.982	0.973	0.959	0.93	0.943	0.947	0.947	0.951	0.948	0.94	0.943	0.95	0.957	0.951	0.951	0.942	0.943	0.944	0.943	0.947
Idiomarina fontislapidosi F23T	I-15	0.971	0.966	0.966	0.966	0.965	0.966	0.966	0.966	0.966	0.965	0.966	0.968	0.966	0.972	0.973	0.973	0.973	0.977	0.975	0.977	0.975	0.993	0.998	1	0.982	0.982	0.981	0.982	0.982	0.971	0.959	0.929	0.942	0.947	0.947	0.95	0.947	0.938	0.942	0.951	0.957	0.951	0.95	0.943	0.942	0.944	0.942	0.947
Idiomarina sp. OT37-5b Copy1	I-16	0.968	0.963	0.964	0.964	0.964	0.965	0.965	0.964	0.964	0.964	0.965	0.973	0.976	0.981	0.982	0.982	0.982	0.978	0.981	0.978	0.981	0.977	0.982	0.982	1	1	0.999	1	1	0.98	0.955	0.932	0.943	0.944	0.944	0.947	0.944	0.941	0.941	0.95	0.955	0.949	0.949	0.944	0.944	0.943	0.942	0.942
Idiomarina sp. OT37-5b Copy2	I-16	0.968	0.963	0.964	0.964	0.964	0.965	0.965	0.964	0.964	0.964	0.965	0.973	0.976	0.981	0.982	0.982	0.982	0.978	0.981	0.978	0.981	0.977	0.982	0.982	1	1	0.999	1	1	0.98	0.955	0.932	0.943	0.944	0.944	0.947	0.944	0.941	0.941	0.95	0.955	0.949	0.949	0.944	0.944	0.943	0.942	0.942
Idiomarina sp. OT37-5b Copy3	I-16	0.967	0.962	0.964	0.964	0.963	0.964	0.964	0.964	0.964	0.963	0.964	0.972	0.975	0.981	0.981	0.981	0.981	0.977	0.98	0.977	0.98	0.976	0.981	0.981	0.999	0.999	1	0.999	0.999	0.979	0.955	0.931	0.942	0.944	0.944	0.947	0.944	0.94	0.94	0.949	0.954	0.949	0.949	0.943	0.944	0.942	0.941	0.941
Idiomarina sp. OT37-5b Copy4	I-16	0.968	0.963	0.964	0.964	0.964	0.965	0.965	0.964	0.964	0.964	0.965	0.973	0.976	0.981	0.982	0.982	0.982	0.978	0.981	0.978	0.981	0.977	0.982	0.982	1	1	0.999	1	1	0.98	0.955	0.932	0.943	0.944	0.944	0.947	0.944	0.941	0.941	0.95	0.955	0.949	0.949	0.944	0.944	0.943	0.942	0.942
Idiomarina aquatica SN-14T	I-16	0.968	0.963	0.964	0.964	0.964	0.965	0.965	0.964	0.964	0.964	0.965	0.973	0.976	0.981	0.982	0.982	0.982	0.978	0.981	0.978	0.981	0.977	0.982	0.982	1	1	0.999	1	1	0.98	0.955	0.932	0.943	0.944	0.944	0.947	0.944	0.941	0.941	0.95	0.955	0.949	0.949	0.944	0.944	0.943	0.942	0.942
Idiomarina seosinensis CL-SP19T	I-18	0.97	0.964	0.965	0.965	0.964	0.966	0.966	0.965	0.965	0.964	0.966	0.97	0.966	0.972	0.973	0.973	0.973	0.974	0.971	0.974	0.971	0.966	0.973	0.971	0.98	0.98	0.979	0.98	0.98	1	0.947	0.942	0.936	0.939	0.939	0.942	0.941	0.939	0.938	0.951	0.947	0.942	0.943	0.936	0.944	0.94	0.938	0.938
Idiomarina tyrosinivorans CC-PW-9T	I-19	0.949	0.947	0.947	0.947	0.948	0.948	0.948	0.947	0.947	0.948	0.947	0.95	0.951	0.955	0.956	0.956	0.956	0.957	0.955	0.957	0.955	0.964	0.959	0.959	0.955	0.955	0.955	0.955	0.955	0.947	1	0.933	0.941	0.944	0.946	0.944	0.942	0.936	0.941	0.94	0.945	0.951	0.942	0.941	0.929	0.94	0.947	0.941
Idiomarina xiamenensis 10-D-4T	I-20	0.938	0.936	0.939	0.939	0.937	0.938	0.938	0.939	0.939	0.937	0.939	0.931	0.93	0.933	0.933	0.933	0.933	0.932	0.932	0.932	0.932	0.929	0.93	0.929	0.932	0.932	0.931	0.932	0.932	0.942	0.933	1	0.931	0.938	0.939	0.941	0.938	0.937	0.932	0.948	0.93	0.932	0.933	0.933	0.945	0.936	0.941	0.942
Idiomarina marina PIM1T	II-1	0.942	0.945	0.942	0.942	0.944	0.943	0.943	0.942	0.942	0.944	0.943	0.934	0.936	0.939	0.94	0.94	0.94	0.938	0.938	0.938	0.938	0.94	0.943	0.942	0.943	0.943	0.942	0.943	0.943	0.936	0.941	0.931	1	0.981	0.983	0.979	0.981	0.949	0.981	0.964	0.963	0.967	0.962	0.965	0.953	0.957	0.957	0.962
Idiomarina maritima CGMCC 1.7285T	II-3	0.947	0.941	0.945	0.945	0.944	0.946	0.946	0.945	0.945	0.944	0.944	0.936	0.937	0.94	0.94	0.94	0.94	0.94	0.939	0.94	0.939	0.943	0.947	0.947	0.944	0.944	0.944	0.944	0.944	0.939	0.944	0.938	0.981	1	0.999	0.976	0.975	0.962	0.983	0.966	0.958	0.96	0.96	0.962	0.962	0.957	0.964	0.963
Idiomarina tainanensis PIN1T	II-3	0.947	0.942	0.945	0.945	0.944	0.946	0.946	0.945	0.945	0.944	0.944	0.938	0.938	0.941	0.942	0.942	0.942	0.942	0.94	0.942	0.94	0.944	0.947	0.947	0.944	0.944	0.944	0.944	0.944	0.939	0.946	0.939	0.983	0.999	1	0.977	0.975	0.962	0.983	0.966	0.958	0.962	0.96	0.962	0.962	0.957	0.965	0.963
Idiomarina woesei DSM 27808T	II-4	0.95	0.953	0.951	0.951	0.953	0.951	0.951	0.951	0.951	0.953	0.95	0.943	0.942	0.945	0.946	0.946	0.946	0.944	0.944	0.944	0.944	0.949	0.951	0.95	0.947	0.947	0.947	0.947	0.947	0.942	0.944	0.941	0.979	0.976	0.977	1	0.995	0.955	0.967	0.97	0.965	0.97	0.967	0.964	0.962	0.969	0.959	0.968
Idiomarina donghaiensis 908033T	II-5	0.949	0.951	0.949	0.949	0.951	0.95	0.95	0.949	0.949	0.951	0.949	0.939	0.938	0.941	0.942	0.942	0.942	0.94	0.94	0.94	0.94	0.944	0.948	0.947	0.944	0.944	0.944	0.944	0.944	0.941	0.942	0.938	0.981	0.975	0.975	0.995	1	0.953	0.971	0.968	0.966	0.97	0.968	0.964	0.961	0.969	0.959	0.968
Idiomarina indica CGMCC 1.10824T	II-6	0.936	0.931	0.934	0.934	0.933	0.935	0.935	0.934	0.934	0.933	0.935	0.931	0.928	0.931	0.932	0.932	0.932	0.933	0.931	0.933	0.931	0.935	0.94	0.938	0.941	0.941	0.94	0.941	0.941	0.939	0.936	0.937	0.949	0.962	0.962	0.955	0.953	1	0.952	0.951	0.942	0.94	0.95	0.954	0.955	0.947	0.958	0.955
Idiomarina maritima 125B1	II-7	0.945	0.946	0.944	0.944	0.947	0.945	0.945	0.944	0.944	0.947	0.945	0.932	0.932	0.935	0.936	0.936	0.936	0.936	0.934	0.936	0.934	0.938	0.943	0.942	0.941	0.941	0.94	0.941	0.941	0.938	0.941	0.932	0.981	0.983	0.983	0.967	0.971	0.952	1	0.965	0.965	0.961	0.961	0.968	0.961	0.958	0.962	0.966
Idiomarina salinarum ISL-52T	II-9	0.957	0.955	0.955	0.955	0.955	0.956	0.956	0.955	0.955	0.955	0.956	0.947	0.945	0.948	0.949	0.949	0.949	0.949	0.947	0.949	0.947	0.947	0.95	0.951	0.95	0.95	0.949	0.95	0.95	0.951	0.94	0.948	0.964	0.966	0.966	0.97	0.968	0.951	0.965	1	0.967	0.961	0.952	0.956	0.974	0.974	0.955	0.964
Idiomarina homiensis PO-M2T	II-10	0.954	0.956	0.956	0.956	0.957	0.957	0.957	0.956	0.956	0.957	0.957	0.946	0.946	0.949	0.949	0.949	0.949	0.949	0.948	0.949	0.948	0.954	0.957	0.957	0.955	0.955	0.954	0.955	0.955	0.947	0.945	0.93	0.963	0.958	0.958	0.965	0.966	0.942	0.965	0.967	1	0.98	0.971	0.966	0.968	0.973	0.949	0.956
Idiomarina aquimaris SW15T	II-11	0.95	0.953	0.951	0.951	0.953	0.951	0.951	0.951	0.951	0.953	0.951	0.949	0.952	0.955	0.955	0.955	0.955	0.954	0.954	0.954	0.954	0.957	0.951	0.951	0.949	0.949	0.949	0.949	0.949	0.942	0.951	0.932	0.967	0.96	0.962	0.97	0.97	0.94	0.961	0.961	0.98	1	0.974	0.971	0.96	0.964	0.955	0.952
Idiomarina insulisalsae CVS-6T	II-12	0.947	0.951	0.95	0.95	0.952	0.951	0.951	0.95	0.95	0.952	0.951	0.938	0.939	0.942	0.943	0.943	0.943	0.942	0.942	0.942	0.942	0.946	0.951	0.95	0.949	0.949	0.949	0.949	0.949	0.943	0.942	0.933	0.962	0.96	0.96	0.967	0.968	0.95	0.961	0.952	0.971	0.974	1	0.972	0.962	0.962	0.956	0.952
Idiomarina sediminum c121T	II-13	0.939	0.941	0.941	0.941	0.943	0.942	0.942	0.941	0.941	0.943	0.942	0.931	0.932	0.935	0.936	0.936	0.936	0.934	0.934	0.934	0.934	0.939	0.942	0.943	0.944	0.944	0.943	0.944	0.944	0.936	0.941	0.933	0.965	0.962	0.962	0.964	0.964	0.954	0.968	0.956	0.966	0.971	0.972	1	0.962	0.961	0.971	0.96
Idiomarina halophila BH195T	II-14	0.949	0.946	0.95	0.95	0.948	0.949	0.949	0.95	0.95	0.948	0.949	0.938	0.936	0.938	0.939	0.939	0.939	0.939	0.938	0.939	0.938	0.938	0.943	0.942	0.944	0.944	0.944	0.944	0.944	0.944	0.929	0.945	0.953	0.962	0.962	0.962	0.961	0.955	0.961	0.974	0.968	0.96	0.962	0.962	1	0.962	0.955	0.958
Idiomarina atlantica G5_TVMV8_7T	II-15	0.945	0.948	0.946	0.946	0.947	0.947	0.947	0.946	0.946	0.947	0.947	0.937	0.935	0.938	0.939	0.939	0.939	0.939	0.938	0.939	0.938	0.941	0.944	0.944	0.943	0.943	0.942	0.943	0.943	0.94	0.94	0.936	0.957	0.957	0.957	0.969	0.969	0.947	0.958	0.974	0.973	0.964	0.962	0.961	0.962	1	0.951	0.962
Idiomarina taiwanensis PIT1T	II-16	0.94	0.938	0.94	0.94	0.939	0.94	0.94	0.94	0.94	0.939	0.94	0.942	0.938	0.941	0.942	0.942	0.942	0.943	0.94	0.943	0.94	0.947	0.943	0.942	0.942	0.942	0.941	0.942	0.942	0.938	0.947	0.941	0.957	0.964	0.965	0.959	0.959	0.958	0.962	0.955	0.949	0.955	0.956	0.971	0.955	0.951	1	0.964
Idiomarina aestuarii KYW314T	II-17	0.948	0.949	0.949	0.949	0.949	0.949	0.949	0.949	0.949	0.949	0.948	0.934	0.931	0.934	0.935	0.935	0.935	0.936	0.934	0.936	0.934	0.943	0.947	0.947	0.942	0.942	0.941	0.942	0.942	0.938	0.941	0.942	0.962	0.963	0.963	0.968	0.968	0.955	0.966	0.964	0.956	0.952	0.952	0.96	0.958	0.962	0.964	1
Idiomarina planktonica TS-T11T	II-18	0.947	0.948	0.949	0.949	0.949	0.95	0.95	0.949	0.949	0.949	0.95	0.936	0.936	0.942	0.942	0.942	0.942	0.942	0.944	0.942	0.944	0.94	0.947	0.944	0.947	0.947	0.946	0.947	0.947	0.949	0.933	0.949	0.957	0.953	0.953	0.956	0.956	0.943	0.957	0.973	0.955	0.946	0.947	0.949	0.962	0.955	0.949	0.969
Aliidiomarina shirensis AIST	III-2	0.929	0.927	0.927	0.927	0.926	0.927	0.927	0.927	0.927	0.926	0.927	0.92	0.92	0.924	0.925	0.925	0.925	0.925	0.925	0.925	0.925	0.931	0.936	0.935	0.931	0.931	0.93	0.931	0.931	0.936	0.922	0.927	0.918	0.925	0.925	0.928	0.927	0.925	0.925	0.933	0.925	0.92	0.927	0.925	0.936	0.93	0.93	0.935
Aliidiomarina iranensis GBPy7T	III-3	0.938	0.935	0.935	0.935	0.934	0.936	0.936	0.935	0.935	0.934	0.936	0.931	0.93	0.933	0.934	0.934	0.934	0.935	0.935	0.935	0.935	0.935	0.938	0.939	0.936	0.936	0.935	0.936	0.936	0.943	0.929	0.929	0.929	0.929	0.929	0.936	0.935	0.921	0.927	0.942	0.928	0.925	0.922	0.927	0.933	0.933	0.931	0.939
Aliidiomarina haloalkalitolerans AK5T	III-4	0.927	0.923	0.922	0.922	0.922	0.923	0.923	0.922	0.922	0.922	0.923	0.919	0.918	0.921	0.922	0.922	0.922	0.924	0.921	0.924	0.921	0.927	0.931	0.931	0.928	0.928	0.927	0.928	0.928	0.935	0.925	0.928	0.93	0.936	0.936	0.93	0.929	0.933	0.931	0.937	0.931	0.927	0.929	0.933	0.94	0.931	0.936	0.936
Aliidiomarina sanyensis GYP-17T	III-5	0.92	0.92	0.919	0.919	0.92	0.918	0.918	0.919	0.919	0.92	0.92	0.916	0.914	0.916	0.917	0.917	0.917	0.918	0.916	0.918	0.916	0.918	0.921	0.922	0.92	0.92	0.919	0.92	0.92	0.919	0.925	0.923	0.925	0.927	0.927	0.925	0.925	0.929	0.927	0.928	0.917	0.918	0.924	0.931	0.936	0.924	0.932	0.933
Aliidiomarina taiwanensis AIT1T	III-6	0.925	0.922	0.921	0.921	0.923	0.922	0.922	0.921	0.921	0.923	0.922	0.917	0.918	0.922	0.922	0.922	0.922	0.922	0.922	0.922	0.922	0.92	0.924	0.925	0.923	0.923	0.922	0.923	0.923	0.923	0.927	0.917	0.934	0.941	0.941	0.93	0.93	0.925	0.94	0.931	0.922	0.919	0.919	0.929	0.928	0.92	0.928	0.933
Aliidiomarina soli Y4G10-17T	III-7	0.943	0.938	0.938	0.938	0.937	0.938	0.938	0.938	0.938	0.937	0.938	0.936	0.936	0.942	0.942	0.942	0.942	0.946	0.944	0.946	0.944	0.944	0.949	0.949	0.948	0.948	0.947	0.948	0.948	0.953	0.93	0.931	0.926	0.932	0.932	0.938	0.936	0.93	0.929	0.942	0.936	0.931	0.931	0.929	0.94	0.933	0.931	0.937
Aliidiomarina sedimenti GBSy1T	III-8	0.941	0.936	0.936	0.936	0.936	0.937	0.937	0.936	0.936	0.936	0.937	0.938	0.938	0.943	0.944	0.944	0.944	0.947	0.946	0.947	0.946	0.942	0.947	0.947	0.949	0.949	0.949	0.949	0.949	0.953	0.93	0.93	0.923	0.929	0.929	0.933	0.932	0.929	0.925	0.945	0.931	0.929	0.925	0.925	0.937	0.936	0.928	0.933
Aliidiomarina maris CF12-14T	III-9	0.936	0.931	0.931	0.931	0.931	0.932	0.932	0.931	0.931	0.931	0.932	0.929	0.926	0.931	0.932	0.932	0.932	0.936	0.934	0.936	0.934	0.933	0.937	0.937	0.939	0.939	0.938	0.939	0.939	0.947	0.927	0.938	0.925	0.931	0.931	0.935	0.938	0.931	0.931	0.946	0.934	0.927	0.925	0.927	0.946	0.935	0.929	0.936
Aliidiomarina minuta MLST1T	III-10	0.931	0.93	0.932	0.932	0.93	0.931	0.931	0.932	0.932	0.93	0.933	0.927	0.925	0.929	0.93	0.93	0.93	0.929	0.928	0.929	0.928	0.926	0.931	0.931	0.934	0.934	0.933	0.934	0.934	0.941	0.917	0.933	0.918	0.925	0.925	0.926	0.929	0.929	0.925	0.944	0.929	0.924	0.928	0.925	0.945	0.939	0.925	0.927
[truncated: 10 more columns]

## Sheet: Sheet1
Table S3 The pairwise similarites (%) of 16S rRNA gene sequences of 43 strains within the family Idiomarinaceae
Strains		Idiomarina abyssalis KMM 227T	Idiomarina ramblicola R22T	Idiomarina loihiensis GSL 199 Copy1	Idiomarina loihiensis GSL 199 Copy2	Idiomarina loihiensis GSL 199 Copy3	Idiomarina loihiensis GSL 199 Copy4	Idiomarina loihiensis L2TRT Copy1	Idiomarina loihiensis L2TRT Copy2	Idiomarina loihiensis L2TRT Copy3	Idiomarina loihiensis L2TRT Copy4	Idiomarina loihiensis H2.2	Idiomarina zobellii KMM 231T	Idiomarina piscisalsi TPS4-2T	Idiomarina sp. X4 Copy1	Idiomarina sp. X4 Copy2	Idiomarina sp. X4 Copy3	Idiomarina sp. X4 Copy4	Idiomarina piscisalsi 10PY1A Copy1	Idiomarina piscisalsi 10PY1A Copy2	Idiomarina piscisalsi 10PY1A Copy3	Idiomarina piscisalsi 10PY1A Copy4	Idiomarina baltica OS145T	Idiomarina sp. MD25a	Idiomarina fontislapidosi F23T	Idiomarina sp. OT37-5b Copy1	Idiomarina sp. OT37-5b Copy2	Idiomarina sp. OT37-5b Copy3	Idiomarina sp. OT37-5b Copy4	Idiomarina aquatica SN-14T	Idiomarina seosinensis CL-SP19T	Idiomarina tyrosinivorans CC-PW-9T	Idiomarina xiamenensis 10-D-4T	Idiomarina marina PIM1T	Idiomarina maritima CGMCC 1.7285T	Idiomarina tainanensis PIN1T	Idiomarina woesei DSM 27808T	Idiomarina donghaiensis 908033T	Idiomarina indica CGMCC 1.10824T	Idiomarina maritima 125B1	Idiomarina salinarum ISL-52T	Idiomarina homiensis PO-M2T	Idiomarina aquimaris SW15T	Idiomarina insulisalsae CVS-6T	Idiomarina sediminum c121T	Idiomarina halophila BH195T	Idiomarina atlantica G5_TVMV8_7T	Idiomarina taiwanensis PIT1T	Idiomarina aestuarii KYW314T
	Taxon	I-1	I-2	I-3	I-3	I-3	I-3	I-3	I-3	I-3	I-3	I-4	I-7	I-9	I-10	I-10	I-10	I-10	I-11	I-11	I-11	I-11	I-12	I-14	I-15	I-16	I-16	I-16	I-16	I-16	I-18	I-19	I-20	II-1	II-3	II-3	II-4	II-5	II-6	II-7	II-9	II-10	II-11	II-12	II-13	II-14	II-15	II-16	II-17
Idiomarina abyssalis KMM 227T	I-1	100	99	99.1	99.1	99	99.2	99.2	99.1	99.1	99	99	97	96.8	97.1	97.2	97.2	97.2	97.2	97.1	97.2	97.1	96.6	97	97.1	96.8	96.8	96.7	96.8	96.8	97	94.9	93.8	94.2	94.7	94.7	95	94.9	93.6	94.5	95.7	95.4	95	94.7	93.9	94.9	94.5	94	94.8
Idiomarina ramblicola R22T	I-2	99	100	99.5	99.5	99.7	99.5	99.5	99.5	99.5	99.7	99.5	96.6	96.6	96.7	96.8	96.8	96.8	96.6	96.7	96.6	96.7	96.2	96.5	96.6	96.3	96.3	96.2	96.3	96.3	96.4	94.7	93.6	94.5	94.1	94.2	95.3	95.1	93.1	94.6	95.5	95.6	95.3	95.1	94.1	94.6	94.8	93.8	94.9
Idiomarina loihiensis GSL 199 Copy1	I-3	99.1	99.5	100	100	99.8	99.9	99.9	100	100	99.8	99.9	96.6	96.5	96.8	96.8	96.8	96.8	96.7	96.8	96.7	96.8	96.2	96.5	96.6	96.4	96.4	96.4	96.4	96.4	96.5	94.7	93.9	94.2	94.5	94.5	95.1	94.9	93.4	94.4	95.5	95.6	95.1	95	94.1	95	94.6	94	94.9
Idiomarina loihiensis GSL 199 Copy2	I-3	99.1	99.5	100	100	99.8	99.9	99.9	100	100	99.8	99.9	96.6	96.5	96.8	96.8	96.8	96.8	96.7	96.8	96.7	96.8	96.2	96.5	96.6	96.4	96.4	96.4	96.4	96.4	96.5	94.7	93.9	94.2	94.5	94.5	95.1	94.9	93.4	94.4	95.5	95.6	95.1	95	94.1	95	94.6	94	94.9
Idiomarina loihiensis GSL 199 Copy3	I-3	99	99.7	99.8	99.8	100	99.9	99.9	99.8	99.8	100	99.7	96.5	96.4	96.7	96.8	96.8	96.8	96.6	96.7	96.6	96.7	96.1	96.4	96.5	96.4	96.4	96.3	96.4	96.4	96.4	94.8	93.7	94.4	94.4	94.4	95.3	95.1	93.3	94.7	95.5	95.7	95.3	95.2	94.3	94.8	94.7	93.9	94.9
Idiomarina loihiensis GSL 199 Copy4	I-3	99.2	99.5	99.9	99.9	99.9	100	100	99.9	99.9	99.9	99.9	96.6	96.6	96.8	96.9	96.9	96.9	96.8	96.8	96.8	96.8	96.2	96.6	96.6	96.5	96.5	96.4	96.5	96.5	96.6	94.8	93.8	94.3	94.6	94.6	95.1	95	93.5	94.5	95.6	95.7	95.1	95.1	94.2	94.9	94.7	94	94.9
Idiomarina loihiensis L2TRT Copy1	I-3	99.2	99.5	99.9	99.9	99.9	100	100	99.9	99.9	99.9	99.9	96.6	96.6	96.8	96.9	96.9	96.9	96.8	96.8	96.8	96.8	96.2	96.6	96.6	96.5	96.5	96.4	96.5	96.5	96.6	94.8	93.8	94.3	94.6	94.6	95.1	95	93.5	94.5	95.6	95.7	95.1	95.1	94.2	94.9	94.7	94	94.9
Idiomarina loihiensis L2TRT Copy2	I-3	99.1	99.5	100	100	99.8	99.9	99.9	100	100	99.8	99.9	96.6	96.5	96.8	96.8	96.8	96.8	96.7	96.8	96.7	96.8	96.2	96.5	96.6	96.4	96.4	96.4	96.4	96.4	96.5	94.7	93.9	94.2	94.5	94.5	95.1	94.9	93.4	94.4	95.5	95.6	95.1	95	94.1	95	94.6	94	94.9
Idiomarina loihiensis L2TRT Copy3	I-3	99.1	99.5	100	100	99.8	99.9	99.9	100	100	99.8	99.9	96.6	96.5	96.8	96.8	96.8	96.8	96.7	96.8	96.7	96.8	96.2	96.5	96.6	96.4	96.4	96.4	96.4	96.4	96.5	94.7	93.9	94.2	94.5	94.5	95.1	94.9	93.4	94.4	95.5	95.6	95.1	95	94.1	95	94.6	94	94.9
Idiomarina loihiensis L2TRT Copy4	I-3	99	99.7	99.8	99.8	100	99.9	99.9	99.8	99.8	100	99.7	96.5	96.4	96.7	96.8	96.8	96.8	96.6	96.7	96.6	96.7	96.1	96.4	96.5	96.4	96.4	96.3	96.4	96.4	96.4	94.8	93.7	94.4	94.4	94.4	95.3	95.1	93.3	94.7	95.5	95.7	95.3	95.2	94.3	94.8	94.7	93.9	94.9
Idiomarina loihiensis H2.2	I-4	99	99.5	99.9	99.9	99.7	99.9	99.9	99.9	99.9	99.7	100	96.6	96.5	96.8	96.8	96.8	96.8	96.7	96.8	96.7	96.8	96.2	96.6	96.6	96.5	96.5	96.4	96.5	96.5	96.6	94.7	93.9	94.3	94.4	94.4	95	94.9	93.5	94.5	95.6	95.7	95.1	95.1	94.2	94.9	94.7	94	94.8
Idiomarina zobellii KMM 231T	I-7	97	96.6	96.6	96.6	96.5	96.6	96.6	96.6	96.6	96.5	96.6	100	98.6	98.8	98.8	98.8	98.8	98.9	98.6	98.9	98.6	97.1	96.8	96.8	97.3	97.3	97.2	97.3	97.3	97	95	93.1	93.4	93.6	93.8	94.3	93.9	93.1	93.2	94.7	94.6	94.9	93.8	93.1	93.8	93.7	94.2	93.4
Idiomarina piscisalsi TPS4-2T	I-9	96.8	96.6	96.5	96.5	96.4	96.6	96.6	96.5	96.5	96.4	96.5	98.6	100	99.3	99.4	99.4	99.4	98.9	99.2	98.9	99.2	97.1	96.6	96.6	97.6	97.6	97.5	97.6	97.6	96.6	95.1	93	93.6	93.7	93.8	94.2	93.8	92.8	93.2	94.5	94.6	95.2	93.9	93.2	93.6	93.5	93.8	93.1
Idiomarina sp. X4 Copy1	I-10	97.1	96.7	96.8	96.8	96.7	96.8	96.8	96.8	96.8	96.7	96.8	98.8	99.3	100	99.9	99.9	99.9	99.5	99.7	99.5	99.7	97.7	97.1	97.2	98.1	98.1	98.1	98.1	98.1	97.2	95.5	93.3	93.9	94	94.1	94.5	94.1	93.1	93.5	94.8	94.9	95.5	94.2	93.5	93.8	93.8	94.1	93.4
Idiomarina sp. X4 Copy2	I-10	97.2	96.8	96.8	96.8	96.8	96.9	96.9	96.8	96.8	96.8	96.8	98.8	99.4	99.9	100	100	100	99.5	99.8	99.5	99.8	97.7	97.2	97.3	98.2	98.2	98.1	98.2	98.2	97.3	95.6	93.3	94	94	94.2	94.6	94.2	93.2	93.6	94.9	94.9	95.5	94.3	93.6	93.9	93.9	94.2	93.5
Idiomarina sp. X4 Copy3	I-10	97.2	96.8	96.8	96.8	96.8	96.9	96.9	96.8	96.8	96.8	96.8	98.8	99.4	99.9	100	100	100	99.5	99.8	99.5	99.8	97.7	97.2	97.3	98.2	98.2	98.1	98.2	98.2	97.3	95.6	93.3	94	94	94.2	94.6	94.2	93.2	93.6	94.9	94.9	95.5	94.3	93.6	93.9	93.9	94.2	93.5
Idiomarina sp. X4 Copy4	I-10	97.2	96.8	96.8	96.8	96.8	96.9	96.9	96.8	96.8	96.8	96.8	98.8	99.4	99.9	100	100	100	99.5	99.8	99.5	99.8	97.7	97.2	97.3	98.2	98.2	98.1	98.2	98.2	97.3	95.6	93.3	94	94	94.2	94.6	94.2	93.2	93.6	94.9	94.9	95.5	94.3	93.6	93.9	93.9	94.2	93.5
Idiomarina piscisalsi 10PY1A Copy1	I-11	97.2	96.6	96.7	96.7	96.6	96.8	96.8	96.7	96.7	96.6	96.7	98.9	98.9	99.5	99.5	99.5	99.5	100	99.7	100	99.7	98.2	97.7	97.7	97.8	97.8	97.7	97.8	97.8	97.4	95.7	93.2	93.8	94	94.2	94.4	94	93.3	93.6	94.9	94.9	95.4	94.2	93.4	93.9	93.9	94.3	93.6
Idiomarina piscisalsi 10PY1A Copy2	I-11	97.1	96.7	96.8	96.8	96.7	96.8	96.8	96.8	96.8	96.7	96.8	98.6	99.2	99.7	99.8	99.8	99.8	99.7	100	99.7	100	97.9	97.4	97.5	98.1	98.1	98	98.1	98.1	97.1	95.5	93.2	93.8	93.9	94	94.4	94	93.1	93.4	94.7	94.8	95.4	94.2	93.4	93.8	93.8	94	93.4
Idiomarina piscisalsi 10PY1A Copy3	I-11	97.2	96.6	96.7	96.7	96.6	96.8	96.8	96.7	96.7	96.6	96.7	98.9	98.9	99.5	99.5	99.5	99.5	100	99.7	100	99.7	98.2	97.7	97.7	97.8	97.8	97.7	97.8	97.8	97.4	95.7	93.2	93.8	94	94.2	94.4	94	93.3	93.6	94.9	94.9	95.4	94.2	93.4	93.9	93.9	94.3	93.6
Idiomarina piscisalsi 10PY1A Copy4	I-11	97.1	96.7	96.8	96.8	96.7	96.8	96.8	96.8	96.8	96.7	96.8	98.6	99.2	99.7	99.8	99.8	99.8	99.7	100	99.7	100	97.9	97.4	97.5	98.1	98.1	98	98.1	98.1	97.1	95.5	93.2	93.8	93.9	94	94.4	94	93.1	93.4	94.7	94.8	95.4	94.2	93.4	93.8	93.8	94	93.4
Idiomarina baltica OS145T	I-12	96.6	96.2	96.2	96.2	96.1	96.2	96.2	96.2	96.2	96.1	96.2	97.1	97.1	97.7	97.7	97.7	97.7	98.2	97.9	98.2	97.9	100	99.2	99.3	97.7	97.7	97.6	97.7	97.7	96.6	96.4	92.9	94	94.3	94.4	94.9	94.4	93.5	93.8	94.7	95.4	95.7	94.6	93.9	93.8	94.1	94.7	94.3
Idiomarina sp. MD25a	I-14	97	96.5	96.5	96.5	96.4	96.6	96.6	96.5	96.5	96.4	96.6	96.8	96.6	97.1	97.2	97.2	97.2	97.7	97.4	97.7	97.4	99.2	100	99.8	98.2	98.2	98.1	98.2	98.2	97.3	95.9	93	94.3	94.7	94.7	95.1	94.8	94	94.3	95	95.7	95.1	95.1	94.2	94.3	94.4	94.3	94.7
Idiomarina fontislapidosi F23T	I-15	97.1	96.6	96.6	96.6	96.5	96.6	96.6	96.6	96.6	96.5	96.6	96.8	96.6	97.2	97.3	97.3	97.3	97.7	97.5	97.7	97.5	99.3	99.8	100	98.2	98.2	98.1	98.2	98.2	97.1	95.9	92.9	94.2	94.7	94.7	95	94.7	93.8	94.2	95.1	95.7	95.1	95	94.3	94.2	94.4	94.2	94.7
Idiomarina sp. OT37-5b Copy1	I-16	96.8	96.3	96.4	96.4	96.4	96.5	96.5	96.4	96.4	96.4	96.5	97.3	97.6	98.1	98.2	98.2	98.2	97.8	98.1	97.8	98.1	97.7	98.2	98.2	100	100	99.9	100	100	98	95.5	93.2	94.3	94.4	94.4	94.7	94.4	94.1	94.1	95	95.5	94.9	94.9	94.4	94.4	94.3	94.2	94.2
Idiomarina sp. OT37-5b Copy2	I-16	96.8	96.3	96.4	96.4	96.4	96.5	96.5	96.4	96.4	96.4	96.5	97.3	97.6	98.1	98.2	98.2	98.2	97.8	98.1	97.8	98.1	97.7	98.2	98.2	100	100	99.9	100	100	98	95.5	93.2	94.3	94.4	94.4	94.7	94.4	94.1	94.1	95	95.5	94.9	94.9	94.4	94.4	94.3	94.2	94.2
Idiomarina sp. OT37-5b Copy3	I-16	96.7	96.2	96.4	96.4	96.3	96.4	96.4	96.4	96.4	96.3	96.4	97.2	97.5	98.1	98.1	98.1	98.1	97.7	98	97.7	98	97.6	98.1	98.1	99.9	99.9	100	99.9	99.9	97.9	95.5	93.1	94.2	94.4	94.4	94.7	94.4	94	94	94.9	95.4	94.9	94.9	94.3	94.4	94.2	94.1	94.1
Idiomarina sp. OT37-5b Copy4	I-16	96.8	96.3	96.4	96.4	96.4	96.5	96.5	96.4	96.4	96.4	96.5	97.3	97.6	98.1	98.2	98.2	98.2	97.8	98.1	97.8	98.1	97.7	98.2	98.2	100	100	99.9	100	100	98	95.5	93.2	94.3	94.4	94.4	94.7	94.4	94.1	94.1	95	95.5	94.9	94.9	94.4	94.4	94.3	94.2	94.2
Idiomarina aquatica SN-14T	I-16	96.8	96.3	96.4	96.4	96.4	96.5	96.5	96.4	96.4	96.4	96.5	97.3	97.6	98.1	98.2	98.2	98.2	97.8	98.1	97.8	98.1	97.7	98.2	98.2	100	100	99.9	100	100	98	95.5	93.2	94.3	94.4	94.4	94.7	94.4	94.1	94.1	95	95.5	94.9	94.9	94.4	94.4	94.3	94.2	94.2
Idiomarina seosinensis CL-SP19T	I-18	97	96.4	96.5	96.5	96.4	96.6	96.6	96.5	96.5	96.4	96.6	97	96.6	97.2	97.3	97.3	97.3	97.4	97.1	97.4	97.1	96.6	97.3	97.1	98	98	97.9	98	98	100	94.7	94.2	93.6	93.9	93.9	94.2	94.1	93.9	93.8	95.1	94.7	94.2	94.3	93.6	94.4	94	93.8	93.8
Idiomarina tyrosinivorans CC-PW-9T	I-19	94.9	94.7	94.7	94.7	94.8	94.8	94.8	94.7	94.7	94.8	94.7	95	95.1	95.5	95.6	95.6	95.6	95.7	95.5	95.7	95.5	96.4	95.9	95.9	95.5	95.5	95.5	95.5	95.5	94.7	100	93.3	94.1	94.4	94.6	94.4	94.2	93.6	94.1	94	94.5	95.1	94.2	94.1	92.9	94	94.7	94.1
Idiomarina xiamenensis 10-D-4T	I-20	93.8	93.6	93.9	93.9	93.7	93.8	93.8	93.9	93.9	93.7	93.9	93.1	93	93.3	93.3	93.3	93.3	93.2	93.2	93.2	93.2	92.9	93	92.9	93.2	93.2	93.1	93.2	93.2	94.2	93.3	100	93.1	93.8	93.9	94.1	93.8	93.7	93.2	94.8	93	93.2	93.3	93.3	94.5	93.6	94.1	94.2
Idiomarina marina PIM1T	II-1	94.2	94.5	94.2	94.2	94.4	94.3	94.3	94.2	94.2	94.4	94.3	93.4	93.6	93.9	94	94	94	93.8	93.8	93.8	93.8	94	94.3	94.2	94.3	94.3	94.2	94.3	94.3	93.6	94.1	93.1	100	98.1	98.3	97.9	98.1	94.9	98.1	96.4	96.3	96.7	96.2	96.5	95.3	95.7	95.7	96.2
Idiomarina maritima CGMCC 1.7285T	II-3	94.7	94.1	94.5	94.5	94.4	94.6	94.6	94.5	94.5	94.4	94.4	93.6	93.7	94	94	94	94	94	93.9	94	93.9	94.3	94.7	94.7	94.4	94.4	94.4	94.4	94.4	93.9	94.4	93.8	98.1	100	99.9	97.6	97.5	96.2	98.3	96.6	95.8	96	96	96.2	96.2	95.7	96.4	96.3
Idiomarina tainanensis PIN1T	II-3	94.7	94.2	94.5	94.5	94.4	94.6	94.6	94.5	94.5	94.4	94.4	93.8	93.8	94.1	94.2	94.2	94.2	94.2	94	94.2	94	94.4	94.7	94.7	94.4	94.4	94.4	94.4	94.4	93.9	94.6	93.9	98.3	99.9	100	97.7	97.5	96.2	98.3	96.6	95.8	96.2	96	96.2	96.2	95.7	96.5	96.3
Idiomarina woesei DSM 27808T	II-4	95	95.3	95.1	95.1	95.3	95.1	95.1	95.1	95.1	95.3	95	94.3	94.2	94.5	94.6	94.6	94.6	94.4	94.4	94.4	94.4	94.9	95.1	95	94.7	94.7	94.7	94.7	94.7	94.2	94.4	94.1	97.9	97.6	97.7	100	99.5	95.5	96.7	97	96.5	97	96.7	96.4	96.2	96.9	95.9	96.8
Idiomarina donghaiensis 908033T	II-5	94.9	95.1	94.9	94.9	95.1	95	95	94.9	94.9	95.1	94.9	93.9	93.8	94.1	94.2	94.2	94.2	94	94	94	94	94.4	94.8	94.7	94.4	94.4	94.4	94.4	94.4	94.1	94.2	93.8	98.1	97.5	97.5	99.5	100	95.3	97.1	96.8	96.6	97	96.8	96.4	96.1	96.9	95.9	96.8
Idiomarina indica CGMCC 1.10824T	II-6	93.6	93.1	93.4	93.4	93.3	93.5	93.5	93.4	93.4	93.3	93.5	93.1	92.8	93.1	93.2	93.2	93.2	93.3	93.1	93.3	93.1	93.5	94	93.8	94.1	94.1	94	94.1	94.1	93.9	93.6	93.7	94.9	96.2	96.2	95.5	95.3	100	95.2	95.1	94.2	94	95	95.4	95.5	94.7	95.8	95.5
Idiomarina maritima 125B1	II-7	94.5	94.6	94.4	94.4	94.7	94.5	94.5	94.4	94.4	94.7	94.5	93.2	93.2	93.5	93.6	93.6	93.6	93.6	93.4	93.6	93.4	93.8	94.3	94.2	94.1	94.1	94	94.1	94.1	93.8	94.1	93.2	98.1	98.3	98.3	96.7	97.1	95.2	100	96.5	96.5	96.1	96.1	96.8	96.1	95.8	96.2	96.6
Idiomarina salinarum ISL-52T	II-9	95.7	95.5	95.5	95.5	95.5	95.6	95.6	95.5	95.5	95.5	95.6	94.7	94.5	94.8	94.9	94.9	94.9	94.9	94.7	94.9	94.7	94.7	95	95.1	95	95	94.9	95	95	95.1	94	94.8	96.4	96.6	96.6	97	96.8	95.1	96.5	100	96.7	96.1	95.2	95.6	97.4	97.4	95.5	96.4
Idiomarina homiensis PO-M2T	II-10	95.4	95.6	95.6	95.6	95.7	95.7	95.7	95.6	95.6	95.7	95.7	94.6	94.6	94.9	94.9	94.9	94.9	94.9	94.8	94.9	94.8	95.4	95.7	95.7	95.5	95.5	95.4	95.5	95.5	94.7	94.5	93	96.3	95.8	95.8	96.5	96.6	94.2	96.5	96.7	100	98	97.1	96.6	96.8	97.3	94.9	95.6
Idiomarina aquimaris SW15T	II-11	95	95.3	95.1	95.1	95.3	95.1	95.1	95.1	95.1	95.3	95.1	94.9	95.2	95.5	95.5	95.5	95.5	95.4	95.4	95.4	95.4	95.7	95.1	95.1	94.9	94.9	94.9	94.9	94.9	94.2	95.1	93.2	96.7	96	96.2	97	97	94	96.1	96.1	98	100	97.4	97.1	96	96.4	95.5	95.2
Idiomarina insulisalsae CVS-6T	II-12	94.7	95.1	95	95	95.2	95.1	95.1	95	95	95.2	95.1	93.8	93.9	94.2	94.3	94.3	94.3	94.2	94.2	94.2	94.2	94.6	95.1	95	94.9	94.9	94.9	94.9	94.9	94.3	94.2	93.3	96.2	96	96	96.7	96.8	95	96.1	95.2	97.1	97.4	100	97.2	96.2	96.2	95.6	95.2
Idiomarina sediminum c121T	II-13	93.9	94.1	94.1	94.1	94.3	94.2	94.2	94.1	94.1	94.3	94.2	93.1	93.2	93.5	93.6	93.6	93.6	93.4	93.4	93.4	93.4	93.9	94.2	94.3	94.4	94.4	94.3	94.4	94.4	93.6	94.1	93.3	96.5	96.2	96.2	96.4	96.4	95.4	96.8	95.6	96.6	97.1	97.2	100	96.2	96.1	97.1	96
Idiomarina halophila BH195T	II-14	94.9	94.6	95	95	94.8	94.9	94.9	95	95	94.8	94.9	93.8	93.6	93.8	93.9	93.9	93.9	93.9	93.8	93.9	93.8	93.8	94.3	94.2	94.4	94.4	94.4	94.4	94.4	94.4	92.9	94.5	95.3	96.2	96.2	96.2	96.1	95.5	96.1	97.4	96.8	96	96.2	96.2	100	96.2	95.5	95.8
Idiomarina atlantica G5_TVMV8_7T	II-15	94.5	94.8	94.6	94.6	94.7	94.7	94.7	94.6	94.6	94.7	94.7	93.7	93.5	93.8	93.9	93.9	93.9	93.9	93.8	93.9	93.8	94.1	94.4	94.4	94.3	94.3	94.2	94.3	94.3	94	94	93.6	95.7	95.7	95.7	96.9	96.9	94.7	95.8	97.4	97.3	96.4	96.2	96.1	96.2	100	95.1	96.2
Idiomarina taiwanensis PIT1T	II-16	94	93.8	94	94	93.9	94	94	94	94	93.9	94	94.2	93.8	94.1	94.2	94.2	94.2	94.3	94	94.3	94	94.7	94.3	94.2	94.2	94.2	94.1	94.2	94.2	93.8	94.7	94.1	95.7	96.4	96.5	95.9	95.9	95.8	96.2	95.5	94.9	95.5	95.6	97.1	95.5	95.1	100	96.4
Idiomarina aestuarii KYW314T	II-17	94.8	94.9	94.9	94.9	94.9	94.9	94.9	94.9	94.9	94.9	94.8	93.4	93.1	93.4	93.5	93.5	93.5	93.6	93.4	93.6	93.4	94.3	94.7	94.7	94.2	94.2	94.1	94.2	94.2	93.8	94.1	94.2	96.2	96.3	96.3	96.8	96.8	95.5	96.6	96.4	95.6	95.2	95.2	96	95.8	96.2	96.4	100
Idiomarina planktonica TS-T11T	II-18	94.7	94.8	94.9	94.9	94.9	95	95	94.9	94.9	94.9	95	93.6	93.6	94.2	94.2	94.2	94.2	94.2	94.4	94.2	94.4	94	94.7	94.4	94.7	94.7	94.6	94.7	94.7	94.9	93.3	94.9	95.7	95.3	95.3	95.6	95.6	94.3	95.7	97.3	95.5	94.6	94.7	94.9	96.2	95.5	94.9	96.9
Aliidiomarina shirensis AIST	III-2	92.9	92.7	92.7	92.7	92.6	92.7	92.7	92.7	92.7	92.6	92.7	92	92	92.4	92.5	92.5	92.5	92.5	92.5	92.5	92.5	93.1	93.6	93.5	93.1	93.1	93	93.1	93.1	93.6	92.2	92.7	91.8	92.5	92.5	92.8	92.7	92.5	92.5	93.3	92.5	92	92.7	92.5	93.6	93	93	93.5
Aliidiomarina iranensis GBPy7T	III-3	93.8	93.5	93.5	93.5	93.4	93.6	93.6	93.5	93.5	93.4	93.6	93.1	93	93.3	93.4	93.4	93.4	93.5	93.5	93.5	93.5	93.5	93.8	93.9	93.6	93.6	93.5	93.6	93.6	94.3	92.9	92.9	92.9	92.9	92.9	93.6	93.5	92.1	92.7	94.2	92.8	92.5	92.2	92.7	93.3	93.3	93.1	93.9
Aliidiomarina haloalkalitolerans AK5T	III-4	92.7	92.3	92.2	92.2	92.2	92.3	92.3	92.2	92.2	92.2	92.3	91.9	91.8	92.1	92.2	92.2	92.2	92.4	92.1	92.4	92.1	92.7	93.1	93.1	92.8	92.8	92.7	92.8	92.8	93.5	92.5	92.8	93	93.6	93.6	93	92.9	93.3	93.1	93.7	93.1	92.7	92.9	93.3	94	93.1	93.6	93.6
Aliidiomarina sanyensis GYP-17T	III-5	92	92	91.9	91.9	92	91.8	91.8	91.9	91.9	92	92	91.6	91.4	91.6	91.7	91.7	91.7	91.8	91.6	91.8	91.6	91.8	92.1	92.2	92	92	91.9	92	92	91.9	92.5	92.3	92.5	92.7	92.7	92.5	92.5	92.9	92.7	92.8	91.7	91.8	92.4	93.1	93.6	92.4	93.2	93.3
Aliidiomarina taiwanensis AIT1T	III-6	92.5	92.2	92.1	92.1	92.3	92.2	92.2	92.1	92.1	92.3	92.2	91.7	91.8	92.2	92.2	92.2	92.2	92.2	92.2	92.2	92.2	92	92.4	92.5	92.3	92.3	92.2	92.3	92.3	92.3	92.7	91.7	93.4	94.1	94.1	93	93	92.5	94	93.1	92.2	91.9	91.9	92.9	92.8	92	92.8	93.3
Aliidiomarina soli Y4G10-17T	III-7	94.3	93.8	93.8	93.8	93.7	93.8	93.8	93.8	93.8	93.7	93.8	93.6	93.6	94.2	94.2	94.2	94.2	94.6	94.4	94.6	94.4	94.4	94.9	94.9	94.8	94.8	94.7	94.8	94.8	95.3	93	93.1	92.6	93.2	93.2	93.8	93.6	93	92.9	94.2	93.6	93.1	93.1	92.9	94	93.3	93.1	93.7
Aliidiomarina sedimenti GBSy1T	III-8	94.1	93.6	93.6	93.6	93.6	93.7	93.7	93.6	93.6	93.6	93.7	93.8	93.8	94.3	94.4	94.4	94.4	94.7	94.6	94.7	94.6	94.2	94.7	94.7	94.9	94.9	94.9	94.9	94.9	95.3	93	93	92.3	92.9	92.9	93.3	93.2	92.9	92.5	94.5	93.1	92.9	92.5	92.5	93.7	93.6	92.8	93.3
Aliidiomarina maris CF12-14T	III-9	93.6	93.1	93.1	93.1	93.1	93.2	93.2	93.1	93.1	93.1	93.2	92.9	92.6	93.1	93.2	93.2	93.2	93.6	93.4	93.6	93.4	93.3	93.7	93.7	93.9	93.9	93.8	93.9	93.9	94.7	92.7	93.8	92.5	93.1	93.1	93.5	93.8	93.1	93.1	94.6	93.4	92.7	92.5	92.7	94.6	93.5	92.9	93.6
Aliidiomarina minuta MLST1T	III-10	93.1	93	93.2	93.2	93	93.1	93.1	93.2	93.2	93	93.3	92.7	92.5	92.9	93	93	93	92.9	92.8	92.9	92.8	92.6	93.1	93.1	93.4	93.4	93.3	93.4	93.4	94.1	91.7	93.3	91.8	92.5	92.5	92.6	92.9	92.9	92.5	94.4	92.9	92.4	92.8	92.5	94.5	93.9	92.5	92.7
Notes:
1. I, Idiomarina; II, Pseudidiomarina; III, Aliidiomarina.
2. Each of type strains is marked by a superscripted capital T.
[truncated: 10 more columns]
