# Supplementary material for: Genome-Based Analysis Reveals the Taxonomy and Diversity of the Family Idiomarinaceae
Source: Front Microbiol. 2018 Oct 11;9:2453. doi: 10.3389/fmicb.2018.02453 (PMC6193092; doi:10.3389/fmicb.2018.02453)
Supplement: TABLE S4 — The signature sequences of 16S rRNA gene for 48 strains within the family Idiomarinaceae. [file Table_4.xlsx]

## Sheet: 特征序列-64条序列
Table S4 The signature sequences of 16S rRNA gene for 48 strains within the family Idiomarinaceae
Strains	Taxon	132	143	206	213	223	224	241	285	293	578	653	658	662	682	748	762	763	830	856	1256	1279	1543	1544
Idiomarina abyssalis KMM 227T	I-1	T	C	C	G	T	A	G	C	T	T	A	C	A	A	G	T	A	T	A	C	A	C	A
Idiomarina abyssalis UBA1461	I-1	T	C	C	G	T	A	G	C	T	T	A	C	A	A	G	T	A	C	G	-	-	-	-
Idiomarina ramblicola R22T	I-2	T	C	C	G	T	A	G	C	T	T	A	C	A	A	G	T	A	T	A	C	A	C	A
Idiomarina loihiensis GSL 199 Copy1	I-3	T	C	C	G	T	A	G	C	T	T	A	C	A	A	G	T	A	T	A	C	A	C	A
Idiomarina loihiensis GSL 199 Copy2	I-3	T	C	C	G	T	A	G	C	T	T	A	C	A	A	G	T	A	T	A	C	A	C	A
Idiomarina loihiensis GSL 199 Copy3	I-3	T	C	C	G	T	A	G	C	T	T	A	C	A	A	G	T	A	T	A	C	A	C	A
Idiomarina loihiensis GSL 199 Copy4	I-3	T	C	C	G	T	A	G	C	T	T	A	C	A	A	G	T	A	T	A	C	A	C	A
Idiomarina loihiensis L2TRT Copy1	I-3	T	C	C	G	T	A	G	C	T	T	A	C	A	A	G	T	A	T	A	C	A	C	A
Idiomarina loihiensis L2TRT Copy2	I-3	T	C	C	G	T	A	G	C	T	T	A	C	A	A	G	T	A	T	A	C	A	C	A
Idiomarina loihiensis L2TRT Copy3	I-3	T	C	C	G	T	A	G	C	T	T	A	C	A	A	G	T	A	T	A	C	A	C	A
Idiomarina loihiensis L2TRT Copy4	I-3	T	C	C	G	T	A	G	C	T	T	A	C	A	A	G	T	A	T	A	C	A	C	A
Idiomarina sp. CPC80	I-3	T	C	C	G	T	A	G	C	T	-	-	-	-	-	-	-	-	-	-	-	-	-	-
Idiomarina loihiensis H2.2	I-4	T	C	C	G	T	A	G	C	T	T	A	C	A	A	G	T	A	T	A	C	A	C	A
Idiomarina sp. 28-8	I-5	-	-	-	-	-	-	-	C	T	T	A	C	A	A	G	T	A	T	A	C	A	C	A
Idiomarina zobellii KMM 231T	I-7	T	C	C	G	T	A	G	C	T	T	A	C	A	A	G	T	A	T	A	C	A	C	A
Idiomarina piscisalsi TPS4-2T	I-9	T	C	C	G	T	A	G	C	T	T	A	C	A	A	G	T	A	T	A	C	A	C	A
Idiomarina sp. X4 Copy1	I-10	T	C	C	G	T	A	G	C	T	T	A	C	A	A	G	T	A	T	A	C	A	C	A
Idiomarina sp. X4 Copy2	I-10	T	C	C	G	T	A	G	C	T	T	A	C	A	A	G	T	A	T	A	C	A	C	A
Idiomarina sp. X4 Copy3	I-10	T	C	C	G	T	A	G	C	T	T	A	C	A	A	G	T	A	T	A	C	A	C	A
Idiomarina sp. X4 Copy4	I-10	T	C	C	G	T	A	G	C	T	T	A	C	A	A	G	T	A	T	A	C	A	C	A
Idiomarina piscisalsi 10PY1A Copy1	I-11	T	C	C	G	T	A	G	C	T	T	A	C	A	A	G	T	A	T	A	C	A	C	A
Idiomarina piscisalsi 10PY1A Copy2	I-11	T	C	C	G	T	A	G	C	T	T	A	C	A	A	G	T	A	T	A	C	A	C	A
Idiomarina piscisalsi 10PY1A Copy3	I-11	T	C	C	G	T	A	G	C	T	T	A	C	A	A	G	T	A	T	A	C	A	C	A
Idiomarina piscisalsi 10PY1A Copy4	I-11	T	C	C	G	T	A	G	C	T	T	A	C	A	A	G	T	A	T	A	C	A	C	A
Idiomarina baltica OS145T	I-12	T	C	C	G	T	A	G	C	T	T	A	C	A	A	G	T	A	T	A	C	A	C	A
Idiomarina sp. MD25a	I-14	T	C	C	G	T	A	G	C	T	T	A	C	A	A	G	T	A	T	A	C	A	C	A
Idiomarina fontislapidosi F23T	I-15	T	C	C	G	T	A	G	C	T	T	A	C	A	A	G	T	A	T	A	C	A	C	A
Idiomarina aquatica SN-14T	I-16	T	C	C	G	T	A	G	C	T	T	A	C	A	A	G	T	A	T	A	C	A	C	A
Idiomarina sp. OT37-5b Copy1	I-16	T	C	C	G	T	A	G	C	T	T	A	C	A	A	G	T	A	T	A	C	A	C	A
Idiomarina sp. OT37-5b Copy2	I-16	T	C	C	G	T	A	G	C	T	T	A	C	A	A	G	T	A	T	A	C	A	C	A
Idiomarina sp. OT37-5b Copy3	I-16	T	C	C	G	T	A	G	C	T	T	A	C	A	A	G	T	A	T	A	C	A	C	A
Idiomarina sp. OT37-5b Copy4	I-16	T	C	C	G	T	A	G	C	T	T	A	C	A	A	G	T	A	T	A	C	A	C	A
Idiomarina seosinensis CL-SP19T	I-18	T	C	C	G	T	A	G	C	T	T	A	C	A	A	G	T	A	T	A	C	A	C	A
Idiomarina tyrosinivorans CC-PW-9T	I-19	T	A	T	A	A	T	G	C	T	T	A	C	A	A	G	T	A	T	A	C	A	C	A
Idiomarina xiamenensis 10-D-4T	I-20	T	T	T	A	C	A	A	T	T	T	A	C	G	A	G	T	A	T	A	C	A	A	C
Idiomarina marina PIM1T	II-1	T	A	T	A	T	A	A	T	T	T	C	T	A	T	A	T	A	T	A	A	G	T	G
Idiomarina sp. NORP21	II-1	T	A	T	A	T	A	A	T	T	T	C	T	A	T	A	T	A	T	A	-	-	-	-
Idiomarina maritima CGMCC 1.7285T	II-3	T	A	T	A	T	A	A	T	T	T	C	T	A	T	A	T	A	T	A	A	G	-	-
Idiomarina tainanensis PIN1T	II-3	T	A	T	A	T	A	A	T	T	T	C	T	A	T	A	T	A	T	A	A	G	T	G
Idiomarina woesei DSM 27808T	II-4	T	A	T	A	T	A	A	T	T	T	C	T	A	T	A	T	A	T	A	A	G	T	G
Idiomarina donghaiensis 908033T	II-5	T	A	T	A	T	A	A	T	T	T	C	T	A	T	A	T	A	T	A	A	G	T	G
Idiomarina indica CGMCC 1.10824T	II-6	T	A	T	A	C	A	A	T	T	T	C	T	A	T	G	T	A	T	A	A	G	T	G
Idiomarina maritima 125B1	II-7	T	A	T	A	T	A	A	T	T	T	C	T	A	A	A	T	A	T	A	A	G	T	G
Idiomarina salinarum ISL-52T	II-9	T	A	T	A	T	A	A	T	T	T	C	T	A	A	A	T	A	T	A	A	G	T	G
Idiomarina homiensis PO-M2T	II-10	T	A	T	A	T	A	A	T	T	T	C	T	A	T	A	T	A	T	A	A	G	T	G
Idiomarina aquimaris SW15T	II-11	T	A	T	A	T	A	A	T	T	T	C	T	A	T	A	T	A	T	A	A	G	T	G
Idiomarina insulisalsae CVS-6T	II-12	T	A	T	A	T	A	A	T	T	T	C	T	A	T	A	T	A	T	A	A	G	T	G
Idiomarina sediminum c121T	II-13	T	A	T	A	T	A	A	T	T	T	C	T	A	A	A	T	A	T	A	A	G	T	G
Idiomarina halophila BH195T	II-14	T	A	T	A	T	A	A	T	T	T	C	T	A	T	A	T	A	T	A	A	G	T	G
Idiomarina atlantica G5_TVMV8_7T	II-15	T	A	T	A	T	A	A	T	T	T	C	T	A	T	A	T	A	T	A	A	G	T	G
Idiomarina taiwanensis PIT1T	II-16	T	A	T	A	T	A	A	T	T	T	C	T	A	A	A	T	A	T	A	A	G	T	G
Idiomarina aestuarii KYW314T	II-17	T	T	T	A	C	A	A	T	T	T	C	T	A	A	A	T	A	T	A	A	G	T	G
Idiomarina planktonica TS-T11T	II-18	T	T	T	A	C	A	A	T	T	T	C	T	A	A	A	T	A	T	A	A	G	A	A
Idiomarina sp. A28L	III-1	-	-	C	G	A	T	A	T	G	C	A	T	A	A	A	A	G	T	A	C	A	A	C
Aliidiomarina shirensis AIST	III-2	C	A	C	G	A	T	A	T	G	C	A	T	A	A	A	A	G	T	A	C	A	A	C
Aliidiomarina iranensis GBPy7T	III-3	C	A	C	G	A	T	A	T	G	C	A	T	A	A	A	A	G	T	A	C	A	A	C
Aliidiomarina haloalkalitolerans AK5T	III-4	C	A	T	A	A	T	A	T	G	C	A	T	A	T	A	A	G	T	A	C	A	A	C
Aliidiomarina sanyensis GYP-17T	III-5	C	A	T	A	A	T	G	C	G	C	A	T	G	A	A	A	G	T	A	C	A	A	C
Aliidiomarina taiwanensis AIT1T	III-6	C	A	T	A	A	T	A	T	G	C	A	T	A	A	A	A	G	T	A	C	A	A	C
Aliidiomarina soli Y4G10-17T	III-7	C	C	C	G	A	T	A	T	G	C	A	T	A	A	A	A	G	T	A	C	A	A	C
Aliidiomarina sedimenti GBSy1T	III-8	C	C	C	G	A	T	A	T	G	C	A	T	A	A	A	A	G	T	A	C	A	A	C
Aliidiomarina maris CF12-14T	III-9	C	A	C	G	A	T	A	T	G	C	A	T	A	A	A	A	G	T	A	C	A	A	C
Aliidiomarina minuta MLST1T	III-10	C	C	C	G	A	T	A	T	G	C	A	T	A	A	A	A	G	T	A	C	A	A	C
Notes:
1. I, Idiomarina; II, Pseudidiomarina; III, Aliidiomarina.
2. Each of type strains is marked by a superscripted capital T.
3. The previously reported signature sequences of 16S rRNA gene for the family Idiomarinaceae: 143→C, 662→A, 682→A, 830→T, 856→A.
4. The effective genus-signature sequences of 16S rRNA gene for the family Idiomarinaceae are shown in bold based on the analysis of this study.
