# Supplementary material for: Genome-Based Analysis Reveals the Taxonomy and Diversity of the Family Idiomarinaceae
Source: Front Microbiol. 2018 Oct 11;9:2453. doi: 10.3389/fmicb.2018.02453 (PMC6193092; doi:10.3389/fmicb.2018.02453)
Supplement: TABLE S5 — The pairwise dDDH values (%) between the 79 strains used in this study. [file Table_5.xlsx]

## Sheet: Sheet1
Table S5 The pairwise dDDH values (%) between the 79 strains used in this study
	Idiomarina abyssalis UBA4213	Idiomarina sp. CNP8	Idiomarina abyssalis UBA3602	Idiomarina abyssalis UBA5050	Idiomarina abyssalis KMM 227T	Idiomarina sp. SAT134	Idiomarina abyssalis UBA3100	Idiomarina sp. SP350	Idiomarina abyssalis UBA2690	Idiomarina sp. CPC33	Idiomarina sp. UBA4206	Idiomarina abyssalis UBA5042	Idiomarina abyssalis UBA3616	Idiomarina abyssalis UBA3366	Idiomarina sp. EAC55	Idiomarina sp. SP93	Idiomarina abyssalis UBA1461	Idiomarina ramblicola R22T	Idiomarina sp. UBA1919	Idiomarina sp. UBA3992	Idiomarina sp. UBA3176	Idiomarina sp. UBA4211	Idiomarina sp. CPC80	Idiomarina loihiensis L2TRT	Idiomarina loihiensis GSL 199	Idiomarina sp. NORP114	Idiomarina loihiensis H2.2	Idiomarina sp. 28-8	Idiomarina sp. UBA4520	Idiomarina sp. UBA4519	Idiomarina sp. REDSEA-S27_B4	Idiomarina sp. REDSEA-S21_B4	Idiomarina zobellii KMM 231T	Idiomarina sp. UBA5185	Idiomarina piscisalsi TPS4-2T	Idiomarina sp. X4	Idiomarina piscisalsi 10PY1A	Idiomarina sp. T82-3	Idiomarina baltica UBA859	Idiomarina baltica OS145T	Idiomarina sp. UBA3162	Idiomarina sp. MD25a	Idiomarina fontislapidosi F23T	Idiomarina sp. OT37-5b	Idiomarina aquatica SN-14T	Idiomarina sp. NP27	Idiomarina seosinensis CL-SP19T	Idiomarina tyrosinivorans CC-PW-9T	Idiomarina xiamenensis 10-D-4T
Idiomarina abyssalis UBA4213	100	99.8	100	100	77.8	81.1	82.5	81.6	82.7	82.9	81.5	79.4	78.8	79.2	78.4	79.2	79.3	27.4	25.5	25.5	25.3	25.4	24.3	25.2	25.2	25	25.6	25.5	19.4	20.6	19.7	19.7	19.7	19.7	19.1	19.2	18.9	18.9	18.7	20.4	18.4	18.9	17.3	20.4	19.3	18.6	18.9	17.6	19.6
Idiomarina sp. CNP8	99.8	100	99.7	99.7	78	81.8	83.6	82.9	83.8	84	82.7	79.8	79.3	79.6	78.9	79.6	79.7	27.5	25.6	25.5	25.3	25.5	24.5	25.1	25.1	24.7	25.6	25.4	19.4	20.2	19.6	19.6	19.6	19.9	19.3	19.1	19.1	17.7	17.9	18.3	16.9	17.9	17.6	18.9	18.7	18.1	18.1	17.4	19.1
Idiomarina abyssalis UBA3602	100	99.7	100	99.9	78	81.5	83.1	82.2	83.3	83.5	82.1	79.6	79	79.3	78.6	79.4	79.5	27.5	25.8	25.7	25.6	25.7	24.6	25.4	25.4	25.2	25.8	25.7	19.8	21	20.2	20.2	20.3	20.1	19.4	19.5	19.3	19.3	19	20.9	18.9	19.3	17.5	20.8	19.7	18.8	19.3	17.8	20.1
Idiomarina abyssalis UBA5050	100	99.7	99.9	100	78.4	82.1	83.8	82.9	84	84.1	82.9	79.9	79.3	79.6	78.9	79.7	79.8	27.7	26.2	26.1	25.9	26	24.9	25.8	25.8	25.6	26.2	26.1	20.2	21.4	20.6	20.6	20.6	20.6	19.8	19.9	19.6	19.8	19.6	21.1	19.2	19.6	17.9	21.2	20	19.5	19.5	18	19.6
Idiomarina abyssalis KMM 227T	77.8	78	78	78.4	100	75.2	76.8	76.1	77	78.3	76.1	77	76.6	76.9	76.4	76.7	77	27.6	25.3	25.2	25.1	25.2	24.5	25.5	25.5	25.1	25.4	25.5	19.8	21.1	20.2	20.2	20	20	19.4	19.6	19	19.5	18.9	21.6	18.7	19.4	17.6	20.7	19.6	18.8	19.8	18.2	21.6
Idiomarina sp. SAT134	81.1	81.8	81.5	82.1	75.2	100	89.5	89	89.7	90.1	88.7	75.2	74.8	74.9	74.7	75.1	75.2	26.8	24.7	24.4	24.3	24.4	23.9	24.3	24.3	24.2	24.5	24.5	18.7	19.2	18.7	18.7	18.7	18.9	18.6	18.5	18.5	17.4	17.3	17.9	16.9	17.2	17.1	18	18	18	17.7	17	18.7
Idiomarina abyssalis UBA3100	82.5	83.6	83.1	83.8	76.8	89.5	100	98	99.8	98.6	99.1	75.4	75.1	75	74.4	75.3	75.2	27.4	25.4	25.2	25.1	25.2	24.4	25.4	25.4	25.3	25.3	25.4	19.8	21	20	20	19.9	20.1	19.5	19.8	19.4	20.1	19	21	18.8	19.3	17.8	20.9	20.3	19.4	20.1	18	19.7
Idiomarina sp. SP350	81.6	82.9	82.2	82.9	76.1	89	98	100	98.5	97.2	97.4	74.4	74.2	74.1	73.7	74.4	74.3	27.3	25.1	24.9	24.8	24.9	24.3	25.1	25.1	24.8	25.1	25.2	19.4	20.6	19.6	19.6	19.6	19.7	19.1	19.4	19	19.4	18.6	20.5	18.5	18.7	17.4	20.1	19.5	19	19.5	17.7	19.8
Idiomarina abyssalis UBA2690	82.7	83.8	83.3	84	77	89.7	99.8	98.5	100	98.9	99.3	75.4	75.2	75.1	74.5	75.4	75.3	27.3	25.1	25	24.9	25	24.2	25.1	25.1	25	25.1	25.2	19.4	20.6	19.7	19.7	19.6	19.7	19.1	19.4	19	19.2	18.6	20.2	18.5	18.5	17.1	20	19.4	19	19.3	17.4	19.4
Idiomarina sp. CPC33	82.9	84	83.5	84.1	78.3	90.1	98.6	97.2	98.9	100	98.1	76.5	76.4	76.2	75.8	76.5	76.5	27.3	25.1	24.9	24.8	24.8	24.5	25	25	24.6	25.1	25.1	19.5	20.1	19.3	19.3	19.5	19.6	19.3	19.4	19.4	18.8	17.9	19.1	17.6	18.3	17.9	19.3	19.4	19.1	18.6	18.1	19.2
Idiomarina sp. UBA4206	81.5	82.7	82.1	82.9	76.1	88.7	99.1	97.4	99.3	98.1	100	74.9	74.6	74.7	73.9	74.9	74.8	27.7	25.5	25.4	25.2	25.4	24.6	25.5	25.5	25.3	25.5	25.6	20.4	21.5	20.6	20.6	20.8	20.6	20.2	20.5	19.9	21.7	19.8	23	19.7	20.6	18	21.9	20.9	20.1	20.9	18.9	20.4
Idiomarina abyssalis UBA5042	79.4	79.8	79.6	79.9	77	75.2	75.4	74.4	75.4	76.5	74.9	100	99.9	99.9	98.9	99.5	99.9	27.4	26.1	26.1	26	26.1	24.4	25.5	25.5	25.1	25.7	25.6	19.5	20.8	19.8	19.8	19.9	19.8	19.3	19.3	18.9	19.2	21.1	20.4	18.6	19	17.6	19.7	19.1	18.4	19.4	17.8	19.1
Idiomarina abyssalis UBA3616	78.8	79.3	79	79.3	76.6	74.8	75.1	74.2	75.2	76.4	74.6	99.9	100	99.8	98.8	99.4	99.8	27.3	26.2	26.2	26	26.2	24.5	25.5	25.5	25.1	25.7	25.6	19.7	20.9	20.1	20.1	20.2	19.8	19.4	19.4	19	19.3	21.3	20.7	18.8	19.1	17.6	19.5	18.9	18.4	19.6	17.7	19.5
Idiomarina abyssalis UBA3366	79.2	79.6	79.3	79.6	76.9	74.9	75	74.1	75.1	76.2	74.7	99.9	99.8	100	98.7	99.4	99.8	27.3	26.1	26.2	25.9	26.1	24.4	25.4	25.4	25	25.7	25.6	19.6	20.9	19.8	19.8	19.9	19.8	19.3	19.3	19	19.1	21.3	20.7	18.5	18.9	17.5	19.8	19.1	18.3	19.5	17.6	19.8
Idiomarina sp. EAC55	78.4	78.9	78.6	78.9	76.4	74.7	74.4	73.7	74.5	75.8	73.9	98.9	98.8	98.7	100	98.2	98.8	27.3	26.1	26	25.8	26	24.5	25.4	25.4	24.9	25.7	25.6	19.5	20.7	19.7	19.7	19.9	19.8	19.3	19.3	19	19.3	21	20.7	18.5	18.9	17.6	19.8	19.2	18.4	19.5	17.8	20
Idiomarina sp. SP93	79.2	79.6	79.4	79.7	76.7	75.1	75.3	74.4	75.4	76.5	74.9	99.5	99.4	99.4	98.2	100	99.4	27.2	26	26	25.8	25.9	24.3	25.3	25.3	24.9	25.6	25.5	19.5	20.8	19.8	19.8	19.8	19.8	19.2	19.2	18.9	19.1	21	20.4	18.6	18.7	17.4	19.6	19	18.4	19.3	17.6	19.1
Idiomarina abyssalis UBA1461	79.3	79.7	79.5	79.8	77	75.2	75.2	74.3	75.3	76.5	74.8	99.9	99.8	99.8	98.8	99.4	100	27.3	26	26.1	25.9	26	24.4	25.4	25.4	25.1	25.6	25.6	19.5	20.8	19.8	19.8	19.9	19.9	19.2	19.3	19	18.7	21	20.3	18.6	18.5	17.2	19.6	18.9	18.5	19.2	17.2	19.7
Idiomarina ramblicola R22T	27.4	27.5	27.5	27.7	27.6	26.8	27.4	27.3	27.3	27.3	27.7	27.4	27.3	27.3	27.3	27.2	27.3	100	26.1	25.9	25.9	25.7	25.4	26.1	26.1	25.7	26.1	26.2	18.7	19.6	18.7	18.7	18.9	18.9	18.7	18.6	18.5	17.8	17.4	18.4	17.4	17.6	17.9	18.5	18.4	18	18.3	18	19.7
Idiomarina sp. UBA1919	25.5	25.6	25.8	26.2	25.3	24.7	25.4	25.1	25.1	25.1	25.5	26.1	26.2	26.1	26.1	26	26	26.1	100	99.5	99.9	96.7	86	72.1	72.1	74.2	65.9	65.4	19.4	20.6	19.5	19.5	19.8	19.2	19	19.1	18.9	19.1	19.8	19.6	18.3	19.1	18.7	20.3	20.1	18.5	19.7	18	21
Idiomarina sp. UBA3992	25.5	25.5	25.7	26.1	25.2	24.4	25.2	24.9	25	24.9	25.4	26.1	26.2	26.2	26	26	26.1	25.9	99.5	100	99.6	96.4	85.4	71.2	71.2	73.8	65.4	65.1	19	20.3	19.3	19.3	19.6	19.2	18.9	18.9	18.6	18.5	19.3	19.1	18.3	18.6	18	19.4	19.2	18.6	19.4	17.3	20.7
Idiomarina sp. UBA3176	25.3	25.3	25.6	25.9	25.1	24.3	25.1	24.8	24.9	24.8	25.2	26	26	25.9	25.8	25.8	25.9	25.9	99.9	99.6	100	96.8	85.8	71.5	71.5	74.1	65.4	65.4	18.9	20.1	19.2	19.2	19.4	19	18.8	18.7	18.5	18.2	18.7	18.7	18.1	18.1	17.7	19.2	19	18.3	18.7	17.1	19.8
Idiomarina sp. UBA4211	25.4	25.5	25.7	26	25.2	24.4	25.2	24.9	25	24.8	25.4	26.1	26.2	26.1	26	25.9	26	25.7	96.7	96.4	96.8	100	82.8	70.1	70.1	72.9	64.3	63.5	19.3	20.7	19.6	19.6	19.9	19.6	19.3	19.2	18.9	19.2	19.6	20	18.7	18.9	18.5	20.1	19.8	18.6	19.3	17.6	20.6
Idiomarina sp. CPC80	24.3	24.5	24.6	24.9	24.5	23.9	24.4	24.3	24.2	24.5	24.6	24.4	24.5	24.4	24.5	24.3	24.4	25.4	86	85.4	85.8	82.8	100	73.4	73.4	74.4	66.2	64.2	18.4	19.1	18.2	18.2	18.5	18.4	18.3	18.1	18.1	17.2	17.3	17.5	17.5	17.8	17.7	17.8	17.9	17.7	17.8	17.3	18.9
Idiomarina loihiensis L2TRT	25.2	25.1	25.4	25.8	25.5	24.3	25.4	25.1	25.1	25	25.5	25.5	25.5	25.4	25.4	25.3	25.4	26.1	72.1	71.2	71.5	70.1	73.4	100	100	80.8	64.3	65.3	19.3	20.5	19.6	19.6	19.5	19.2	19	19.2	18.8	18.8	17.9	20.4	18.7	19.4	18.2	21.2	20	18.5	20.4	19.2	20.9
Idiomarina loihiensis GSL 199	25.2	25.1	25.4	25.8	25.5	24.3	25.4	25.1	25.1	25	25.5	25.5	25.5	25.4	25.4	25.3	25.4	26.1	72.1	71.2	71.5	70.1	73.4	100	100	80.8	64.3	65.3	19.3	20.5	19.6	19.6	19.5	19.2	19	19.2	18.8	18.8	17.9	20.4	18.7	19.4	18.2	21.2	20	18.5	20.4	19.2	20.9
Idiomarina sp. NORP114	25	24.7	25.2	25.6	25.1	24.2	25.3	24.8	25	24.6	25.3	25.1	25.1	25	24.9	24.9	25.1	25.7	74.2	73.8	74.1	72.9	74.4	80.8	80.8	100	65.4	64.1	19.1	20.1	19.2	19.2	19.4	19.1	18.9	19	18.6	18.6	18.1	19.6	19	18.1	17.1	20.1	19.2	18.6	19.4	17.6	17.4
Idiomarina loihiensis H2.2	25.6	25.6	25.8	26.2	25.4	24.5	25.3	25.1	25.1	25.1	25.5	25.7	25.7	25.7	25.7	25.6	25.6	26.1	65.9	65.4	65.4	64.3	66.2	64.3	64.3	65.4	100	59.5	18.9	20.1	19.3	19.3	19.4	18.8	18.9	18.9	18.7	18.8	18.2	20.2	17.8	18.5	17.9	20.4	20.4	18.2	19.8	18.3	20.9
Idiomarina sp. 28-8	25.5	25.4	25.7	26.1	25.5	24.5	25.4	25.2	25.2	25.1	25.6	25.6	25.6	25.6	25.6	25.5	25.6	26.2	65.4	65.1	65.4	63.5	64.2	65.3	65.3	64.1	59.5	100	19	20.1	19.3	19.3	19.8	19.3	19	19.1	18.8	19.2	18.4	20.7	19.1	19.4	18.9	21	20	18.4	20.5	18.3	20.7
Idiomarina sp. UBA4520	19.4	19.4	19.8	20.2	19.8	18.7	19.8	19.4	19.4	19.5	20.4	19.5	19.7	19.6	19.5	19.5	19.5	18.7	19.4	19	18.9	19.3	18.4	19.3	19.3	19.1	18.9	19	100	99.3	95.3	95.3	67.9	69.3	53.7	30.7	31	18.8	19.2	19.1	18.1	18.4	17.9	19.2	19	20.1	19.5	18.4	19
Idiomarina sp. UBA4519	20.6	20.2	21	21.4	21.1	19.2	21	20.6	20.6	20.1	21.5	20.8	20.9	20.9	20.7	20.8	20.8	19.6	20.6	20.3	20.1	20.7	19.1	20.5	20.5	20.1	20.1	20.1	99.3	100	94.4	94.4	67.1	68.6	53.6	31.2	31.1	22.6	22.3	23.4	19.6	20.6	19.5	21.7	21	22.4	22.6	20.6	20.2
Idiomarina sp. REDSEA-S27_B4	19.7	19.6	20.2	20.6	20.2	18.7	20	19.6	19.7	19.3	20.6	19.8	20.1	19.8	19.7	19.8	19.8	18.7	19.5	19.3	19.2	19.6	18.2	19.6	19.6	19.2	19.3	19.3	95.3	94.4	100	100	67.4	68.5	53	30.7	30.7	19.9	20.1	20.8	18.7	18.7	18.1	20.4	20	20.8	20.5	20.4	20.5
Idiomarina sp. REDSEA-S21_B4	19.7	19.6	20.2	20.6	20.2	18.7	20	19.6	19.7	19.3	20.6	19.8	20.1	19.8	19.7	19.8	19.8	18.7	19.5	19.3	19.2	19.6	18.2	19.6	19.6	19.2	19.3	19.3	95.3	94.4	100	100	67.4	68.5	53	30.7	30.7	19.9	20.1	20.8	18.7	18.7	18.1	20.4	20	20.8	20.5	20.4	20.5
Idiomarina zobellii KMM 231T	19.7	19.6	20.3	20.6	20	18.7	19.9	19.6	19.6	19.5	20.8	19.9	20.2	19.9	19.9	19.8	19.9	18.9	19.8	19.6	19.4	19.9	18.5	19.5	19.5	19.4	19.4	19.8	67.9	67.1	67.4	67.4	100	67.2	54	31.2	31.1	21.2	20.9	22.9	18.2	19.6	19.8	20.7	19.7	21.1	20	18	20.4
Idiomarina sp. UBA5185	19.7	19.9	20.1	20.6	20	18.9	20.1	19.7	19.7	19.6	20.6	19.8	19.8	19.8	19.8	19.8	19.9	18.9	19.2	19.2	19	19.6	18.4	19.2	19.2	19.1	18.8	19.3	69.3	68.6	68.5	68.5	67.2	100	53.3	30.1	30.5	24	24.1	25.5	20.3	19.8	19.1	18.9	18.6	20	19.2	17.6	17.3
Idiomarina piscisalsi TPS4-2T	19.1	19.3	19.4	19.8	19.4	18.6	19.5	19.1	19.1	19.3	20.2	19.3	19.4	19.3	19.3	19.2	19.2	18.7	19	18.9	18.8	19.3	18.3	19	19	18.9	18.9	19	53.7	53.6	53	53	54	53.3	100	31.4	31.7	18.6	18.2	19.1	17.3	18.1	18	19.7	19.7	20.2	18.8	18.2	18.8
Idiomarina sp. X4	19.2	19.1	19.5	19.9	19.6	18.5	19.8	19.4	19.4	19.4	20.5	19.3	19.4	19.3	19.3	19.2	19.3	18.6	19.1	18.9	18.7	19.2	18.1	19.2	19.2	19	18.9	19.1	30.7	31.2	30.7	30.7	31.2	30.1	31.4	100	56.2	19.3	18.1	20.7	18.2	19.5	18.6	20.9	20.1	19.4	20.4	19.5	21.3
Idiomarina piscisalsi 10PY1A	18.9	19.1	19.3	19.6	19	18.5	19.4	19	19	19.4	19.9	18.9	19	19	19	18.9	19	18.5	18.9	18.6	18.5	18.9	18.1	18.8	18.8	18.6	18.7	18.8	31	31.1	30.7	30.7	31.1	30.5	31.7	56.2	100	17.7	17.3	18.9	16.9	18.1	18.7	19.7	19.3	18.6	18.5	18.8	20.3
Idiomarina sp. T82-3	18.9	17.7	19.3	19.8	19.5	17.4	20.1	19.4	19.2	18.8	21.7	19.2	19.3	19.1	19.3	19.1	18.7	17.8	19.1	18.5	18.2	19.2	17.2	18.8	18.8	18.6	18.8	19.2	18.8	22.6	19.9	19.9	21.2	24	18.6	19.3	17.7	100	87	84.8	31.6	32.4	22.8	19.5	19	19.4	18.9	19.5	19.9
Idiomarina baltica UBA859	18.7	17.9	19	19.6	18.9	17.3	19	18.6	18.6	17.9	19.8	21.1	21.3	21.3	21	21	21	17.4	19.8	19.3	18.7	19.6	17.3	17.9	17.9	18.1	18.2	18.4	19.2	22.3	20.1	20.1	20.9	24.1	18.2	18.1	17.3	87	100	87.3	31.9	31.9	22.5	18.3	17.8	19.1	17.9	20	18.6
Idiomarina baltica OS145T	20.4	18.3	20.9	21.1	21.6	17.9	21	20.5	20.2	19.1	23	20.4	20.7	20.7	20.7	20.4	20.3	18.4	19.6	19.1	18.7	20	17.5	20.4	20.4	19.6	20.2	20.7	19.1	23.4	20.8	20.8	22.9	25.5	19.1	20.7	18.9	84.8	87.3	100	31.8	32.5	22.8	21.7	19.9	20.4	20.3	21.1	23
Idiomarina sp. UBA3162	18.4	16.9	18.9	19.2	18.7	16.9	18.8	18.5	18.5	17.6	19.7	18.6	18.8	18.5	18.5	18.6	18.6	17.4	18.3	18.3	18.1	18.7	17.5	18.7	18.7	19	17.8	19.1	18.1	19.6	18.7	18.7	18.2	20.3	17.3	18.2	16.9	31.6	31.9	31.8	100	51.8	23.9	18.4	17.5	19	17.7	19.3	17.7
Idiomarina sp. MD25a	18.9	17.9	19.3	19.6	19.4	17.2	19.3	18.7	18.5	18.3	20.6	19	19.1	18.9	18.9	18.7	18.5	17.6	19.1	18.6	18.1	18.9	17.8	19.4	19.4	18.1	18.5	19.4	18.4	20.6	18.7	18.7	19.6	19.8	18.1	19.5	18.1	32.4	31.9	32.5	51.8	100	24.2	19.2	18.2	18.1	19	19.9	20.6
Idiomarina fontislapidosi F23T	17.3	17.6	17.5	17.9	17.6	17.1	17.8	17.4	17.1	17.9	18	17.6	17.6	17.5	17.6	17.4	17.2	17.9	18.7	18	17.7	18.5	17.7	18.2	18.2	17.1	17.9	18.9	17.9	19.5	18.1	18.1	19.8	19.1	18	18.6	18.7	22.8	22.5	22.8	23.9	24.2	100	18.3	18.8	17.9	17.9	19.7	20
Idiomarina sp. OT37-5b	20.4	18.9	20.8	21.2	20.7	18	20.9	20.1	20	19.3	21.9	19.7	19.5	19.8	19.8	19.6	19.6	18.5	20.3	19.4	19.2	20.1	17.8	21.2	21.2	20.1	20.4	21	19.2	21.7	20.4	20.4	20.7	18.9	19.7	20.9	19.7	19.5	18.3	21.7	18.4	19.2	18.3	100	93.1	18.9	18.4	19.5	22.2
Idiomarina aquatica SN-14T	19.3	18.7	19.7	20	19.6	18	20.3	19.5	19.4	19.4	20.9	19.1	18.9	19.1	19.2	19	18.9	18.4	20.1	19.2	19	19.8	17.9	20	20	19.2	20.4	20	19	21	20	20	19.7	18.6	19.7	20.1	19.3	19	17.8	19.9	17.5	18.2	18.8	93.1	100	18.7	18.1	19.5	20.2
Idiomarina sp. NP27	18.6	18.1	18.8	19.5	18.8	18	19.4	19	19	19.1	20.1	18.4	18.4	18.3	18.4	18.4	18.5	18	18.5	18.6	18.3	18.6	17.7	18.5	18.5	18.6	18.2	18.4	20.1	22.4	20.8	20.8	21.1	20	20.2	19.4	18.6	19.4	19.1	20.4	19	18.1	17.9	18.9	18.7	100	17.7	17.8	17.5
Idiomarina seosinensis CL-SP19T	18.9	18.1	19.3	19.5	19.8	17.7	20.1	19.5	19.3	18.6	20.9	19.4	19.6	19.5	19.5	19.3	19.2	18.3	19.7	19.4	18.7	19.3	17.8	20.4	20.4	19.4	19.8	20.5	19.5	22.6	20.5	20.5	20	19.2	18.8	20.4	18.5	18.9	17.9	20.3	17.7	19	17.9	18.4	18.1	17.7	100	20.1	19.9
Idiomarina tyrosinivorans CC-PW-9T	17.6	17.4	17.8	18	18.2	17	18	17.7	17.4	18.1	18.9	17.8	17.7	17.6	17.8	17.6	17.2	18	18	17.3	17.1	17.6	17.3	19.2	19.2	17.6	18.3	18.3	18.4	20.6	20.4	20.4	18	17.6	18.2	19.5	18.8	19.5	20	21.1	19.3	19.9	19.7	19.5	19.5	17.8	20.1	100	19.2
Idiomarina xiamenensis 10-D-4T	19.6	19.1	20.1	19.6	21.6	18.7	19.7	19.8	19.4	19.2	20.4	19.1	19.5	19.8	20	19.1	19.7	19.7	21	20.7	19.8	20.6	18.9	20.9	20.9	17.4	20.9	20.7	19	20.2	20.5	20.5	20.4	17.3	18.8	21.3	20.3	19.9	18.6	23	17.7	20.6	20	22.2	20.2	17.5	19.9	19.2	100
Idiomarina sp. NORP21	21.6	18.6	22.1	22.3	23.2	18	22.4	21.7	21.8	19	25.6	23.2	22.8	24.4	22.3	22.5	22.5	18.8	22	22.1	22	22.6	18.8	24.1	24.1	24.4	22.7	22.7	20.7	29.7	24.5	24.5	23.8	18.8	20	24.5	19.6	23.5	21.3	24.3	24.3	21.9	18.9	25.6	23.8	18.4	22.7	20.3	20.5
Idiomarina marina PIM1T	20.8	18.6	21.2	20.7	21.6	17.8	20.5	20.1	20.1	18.9	22	20.3	20.2	20.7	20.1	19.9	19.7	19.3	21.2	21.1	21.1	21.3	19.2	24.2	24.2	20.5	22.7	22.1	19.2	22.8	21.3	21.3	21.9	19.2	19.4	22.6	21.6	21.6	18.9	23.5	19.7	22.2	19.7	23.8	23.1	17.4	22.5	20.4	20.7
Idiomarina sp. 34-48-12	22	19.1	22.7	22.6	23	19.1	23.2	22.5	22.8	19.6	24.8	23.5	23.2	24.3	22.9	23	22.9	19.5	22.3	22.2	22.1	22.5	19.3	24.2	24.2	23	24.2	22.3	20.5	26	23.3	23.3	22.8	17.6	20.6	23.1	19.3	22.2	20.5	22.8	20.5	20.3	18.4	24.9	22.2	19.8	22.6	19.2	20
Idiomarina tainanensis PIN1T	22.1	19	23.5	22.5	22.6	18.3	21.4	21	20.9	18.3	24	22.8	22.4	24.2	22.1	22.1	21.9	20	21	21	21	21.3	19	25	25	21.8	23.2	22.9	20.6	26.5	22.6	22.6	22	17.9	19.7	23.2	20.1	22.9	21.1	25	22	22.8	20.6	24.8	23.5	17.6	23	21.2	20.7
Idiomarina maritima CGMCC 1.7285T	23.9	19.8	24.9	24	24.1	19.5	23.5	22.8	23.2	19	27.6	24.3	23.6	25.3	23.2	23.4	23.4	19.2	21.4	21.4	21.2	21.5	18.9	24.7	24.7	22.9	23.6	23	20.5	26.4	22.1	22.1	22.3	18	19.8	24	20.2	22.4	20.6	23.6	21.6	22.1	19.3	26.3	23.5	18	22.3	19.7	20.5
Idiomarina woesei DSM 27808T	21.8	18.9	22.1	21.5	22.2	18.2	21	20.8	20.9	18.4	24.1	21.8	22.1	22.2	21.4	21.2	21.8	18.6	20.5	20.7	20.3	20.5	18.9	22.6	22.6	21.4	22.1	22.2	19.6	24.6	21.3	21.3	21	17.6	19.2	22.6	19.2	21.2	19.3	23	19.7	21.2	18.8	24.3	22.1	17.4	21.9	20.1	21.1
Idiomarina donghaiensis 908033T	22.8	19.2	23.4	22.9	23.1	18.7	23.3	22.7	23	19.4	26.8	22.4	22.8	22.5	22	22	22.5	19.4	20.4	20.3	20.2	20.3	18.5	23.5	23.5	21.5	22.1	23.1	20.5	25.9	22.3	22.3	22.3	20.8	19.7	23.3	19.8	22	19.5	23.6	21	22	19.9	26.2	25.4	18.3	25.7	22.1	21.1
Idiomarina indica CGMCC 1.10824T	19.5	18.4	19.5	18.5	19.5	17.7	18.9	18.5	18.3	18.2	18.2	19.6	19.3	18.7	18.3	18.4	17.5	19.7	19.3	19.2	19.3	18.8	19.2	21.3	21.3	17.1	20.1	20.6	19.3	20.4	19.4	19.4	19.2	18.8	17.7	19.8	19.7	18.2	17.6	21.2	16.5	19.4	19	20.2	19.1	17.4	19.9	19.7	20
Idiomarina maritima 125B1	23.1	18.7	25.1	23.2	21.8	18.2	26	23.5	24.2	21.6	28	21.6	21.9	21.6	21.2	21.2	21	19.5	21.2	21.7	21.2	21.2	18.7	24.3	24.3	20.6	23.2	23.7	19.7	26	21.6	21.6	22.8	18.6	20.7	24.3	20.9	24.8	24.5	27.7	26.5	24	20.5	26.3	23.9	19.1	24.5	19.5	21
Idiomarina sp. UBA6142	17.7	17.9	17.7	17.7	17.7	16.4	18.8	18.1	18.1	17.8	19.8	20.3	18.5	19.3	17.9	18.1	16.6	16.8	17.3	17.5	17.8	17.1	17.5	16.7	16.7	15.1	16.8	17.9	17.3	18.9	17.8	17.8	17.6	17.9	17.7	16.9	16.9	18.8	21.3	20.2	18.4	19.6	18.3	19.6	19.5	16.9	18.8	17.5	18.5
Idiomarina salinarum ISL-52T	17.7	18	17.7	17.9	18.3	17.9	18.1	17.8	17.6	18	18.4	18.2	17.8	18.3	18.3	18	17.5	18.7	18.7	18.2	18.1	18.1	18.3	19.3	19.3	17.3	18.7	19.2	18.3	18.4	18.3	18.3	18.3	17.4	17.9	20.4	20.1	18.8	18.1	20.2	17.5	19.3	21.4	20.3	20.8	17.2	20.1	20.3	19.2
Idiomarina homiensis PO-M2T	23.2	18.5	23.6	23.3	24	19	22.8	22	22.3	18.8	28.8	22.1	21.6	22.9	22.1	21.5	21.4	18.8	22.2	21.9	21.5	22.2	19.1	25.5	25.5	22.9	24.4	23.7	20.4	26.5	23.2	23.2	23.4	19.2	19.5	22.7	19.7	22.8	20.8	25.1	20	21.6	18.8	24.9	22.4	18.6	23.2	19.7	20.3
Idiomarina aquimaris SW15T	22.9	19.1	23.4	22.3	23.7	18.8	22.8	22.6	22.8	19.4	28.5	24	23.5	25.2	23.4	23.7	23.5	20.2	21.7	21.7	21.3	22.3	19	24.5	24.5	22.5	23.5	23.6	20	24.4	21.9	21.9	23	19.8	20.5	23.5	20.1	21.4	20.1	24.4	19.4	21.3	19.9	24.9	23.1	20.2	23.8	22	20.8
Idiomarina insulisalsae CVS-6T	17.8	18.3	18.1	18.1	18.4	18.7	18	18.1	17.7	17.9	19.3	18.2	18.1	18.4	18.2	18.1	17.3	19.2	18.3	18.1	17.9	17.7	18.4	19.8	19.8	17.4	18.9	18.7	18.8	19.7	18.6	18.6	19.3	18	18.7	20.6	20.1	18.6	18.1	20.6	17.2	19.2	20.9	19.1	19.8	17.2	19.9	20.8	19.6
Idiomarina sediminum c121T	17.3	17.9	17.7	17.6	18.4	18	18	18.4	17.8	18	18.8	17.4	17.1	17.5	17.7	17.3	16.7	18.4	18.9	18.2	18.1	17.9	18.6	19.7	19.7	17	18.7	18.5	18.1	17.9	17.8	17.8	17.8	17.4	18.2	19.7	19.3	19.2	18.2	22.1	16.8	19.8	20.2	19.5	20	16.8	20.3	19.4	18.9
Idiomarina halophila BH195T	20	18.7	20.8	20.6	20.5	18.3	19.9	19.8	19.7	18.1	23.1	21.3	21	21.9	21	21.3	21	20	19.3	19	19	18.9	19.1	22.1	22.1	21.3	21.1	21	19.4	22.2	19.3	19.3	19.8	17.7	19	21.7	20	20.5	21.7	21.8	21.5	22.7	21	21.1	20.9	17.6	21.9	21.2	19.1
Idiomarina atlantica G5_TVMV8_7T	24.8	19.6	25.8	24.5	26.8	19.1	25.2	24.2	25	20.3	30.2	22.4	22.6	25.2	23.2	21.9	23.6	20.4	21.2	21.1	20.6	21.9	18.4	24	24	21.2	24.2	24.9	19.9	25.7	22.5	22.5	23.2	18.3	20.6	24.7	20.2	22.4	20.9	24.8	19.8	22.1	19.7	24	22.2	20.7	24.1	20.5	21.3
Idiomarina taiwanensis PIT1T	17.7	17.6	17.9	17.3	18.4	17.4	18.1	18.2	17.7	17.9	18.8	17.5	17.2	17	17.4	17.1	16.5	19.2	18.5	17.8	17.8	18.2	18.1	20.7	20.7	17.4	19.2	19.7	18.3	19.5	18.5	18.5	19.2	18.2	18.5	19.6	19.5	19.1	19.3	21.4	17.7	20.2	20.8	21.4	20.9	16.9	22.1	19.7	19.6
Idiomarina aestuarii KYW314T	18.2	18.7	18.4	18.9	19.3	18.8	18.5	18.7	18.3	18.5	19	18.6	18.7	19	18.8	18.2	17.8	18.8	18.7	18	17.9	17.9	18.8	20.3	20.3	17.6	18.9	19.3	18.5	19.8	18.2	18.2	18.2	17.9	18.3	20.2	20.3	18.7	18.5	20.4	17.3	19.2	20	20.2	20.3	16.7	20.2	20.3	19.7
Idiomarina planktonica TS-T11T	17.7	17.9	17.8	17.8	18.5	18.2	18.4	17.9	17.6	17.9	18.5	18	17.9	17.7	17.9	18	17.3	18.3	18.3	17.7	17.8	17.8	17.8	18.9	18.9	17.3	18.3	18.4	17.6	18.2	17.6	17.6	17.9	17	18.3	18.6	19.4	18.9	18.5	19.6	18.5	19	21.2	19.1	19.3	16.6	19.6	19.4	19
Idiomarina sp. A28L	19.5	19.2	19.6	19.9	19.5	18.3	19.1	19	19.3	18.6	18.6	19.2	18.9	20	18.7	19.1	18.8	20.1	18.3	17.7	17.6	18.4	17.5	20.5	20.5	18.1	19.3	18.8	18.7	20	18.9	18.9	19.6	21.9	19.7	24.2	23.5	19.4	20.8	21.8	17.5	20.9	19.3	22.3	20.7	18.4	20	19	20.5
Aliidiomarina shirensis AIST	19.9	18.8	19.7	19.5	20	18.2	18.7	18.8	19.1	18.7	18.1	18.6	18.4	18.5	18.4	18.8	18.3	19	17.8	17.4	17.3	17.3	17.8	21.4	21.4	16.8	19.2	19.7	18.9	20.6	19	19	19.8	19.4	19.5	22.5	22.8	19.2	18.4	22.9	19.6	20.7	19.1	22.8	20.8	17.6	20.5	19.8	21.3
Aliidiomarina iranensis GBPy7T	18.3	18.8	18.2	18.8	19.1	18.6	18.6	18.5	18.7	18.2	18.4	18.7	18.8	18.7	18.5	18.6	18.7	19.6	18.8	18.4	18.2	18.6	18.6	20.8	20.8	19.9	20.3	19.4	18.8	20.2	18.5	18.5	19.7	19.9	19.5	22.4	22.8	18.4	17.9	19.5	18.7	19.3	20.4	20.3	18.6	18.4	20	19.7	19.8
Aliidiomarina haloalkalitolerans AK5T	18.4	18.3	18.9	18.8	18.6	18.9	19.2	18.9	19.2	19	19.1	18.2	18.5	18.2	18	18	17.8	19.5	18.9	18.3	18.3	18.1	18.1	20	20	17.7	19.4	19.7	18.1	19.5	18.2	18.2	19.6	20	18.5	20	20.1	19.3	20	22.5	19.1	19.9	21.2	20.5	19.3	20.3	19.7	20.2	20.2
Aliidiomarina sanyensis GYP-17T	18.5	17.9	18.7	17.7	19.1	17.3	17.8	18.1	18.2	17.8	17.4	18.8	17.7	18.8	17.8	18	17	18.5	18.2	18	18.1	17	17.5	21.1	21.1	17.3	19.2	20.1	18.3	21.7	18.9	18.9	19.2	18.3	18.6	21.8	21	19.2	19.3	24.7	17.8	20.6	19.7	23.1	19.9	17.7	19.9	19	20.8
Aliidiomarina taiwanensis AIT1T	19.2	17.7	19	18.9	20.4	17.7	18.9	18.2	18.2	18.2	18.3	18.4	18.1	18.4	18.3	18.4	18.8	20.4	20	19.8	19.7	19.5	19.2	23.7	23.7	18.8	21.5	21.1	18	19	20.6	20.6	23.2	18.5	20	20.5	20.4	18.3	20.7	23.2	19.4	20	21.3	24	23.6	19.6	21.8	22.3	20.5
Aliidiomarina soli Y4G10-17T	17.3	17.7	17.6	17.7	18.1	18.2	19	19	18.9	19.3	20.1	17.7	17.5	17.8	17.7	17.5	16.8	18.6	18.5	17.6	17.5	17.8	18.4	20.5	20.5	18.2	19.4	19.9	18.4	18.7	17.7	17.7	18.4	17.2	18.4	20.3	20.7	18.6	17.7	20.1	18.2	19	21.3	21	21.1	16.2	21	21.4	19.7
Aliidiomarina sedimenti GBSy1T	17.7	18.1	17.9	17.9	18.3	18.1	17.8	17.9	17.6	17.8	17.6	17.7	17.3	17.8	17.6	17.7	16.8	18.5	18.1	17.3	17.2	17.5	18.3	20	20	17.6	18.9	19.2	17.9	17.5	17.3	17.3	18.5	17.5	18.2	20.6	20.3	18.7	18	20.3	17.4	19	19.3	21	19.8	16.1	18.9	19.4	19.3
Aliidiomarina maris CF12-14T	18.5	18.5	18.7	18.5	20.2	17.8	18.4	18.5	18.1	18.3	18.3	18.3	18.3	20.2	19.4	18.1	19.3	19.4	18.5	17.9	17.7	17	18.5	21.6	21.6	18.7	19.6	22.2	19.2	19.3	19.6	19.6	22.6	20.8	20.8	21	21.7	20.8	19.8	24.5	17.2	20.1	22.7	21.3	21.9	18.4	22	24.5	22.3
Aliidiomarina minuta MLST1T	17.5	17.7	17.9	17.8	18.4	16.9	18	17.6	17.4	17.8	17.8	17.5	17.2	17.3	17.5	17.4	17.2	19	18.9	18.1	18.3	18.3	18.6	20.7	20.7	17.8	19.4	19.5	18.7	19.9	18.3	18.3	19.1	17.9	19.1	22.8	20.8	18.3	17.7	20.2	22.6	20.7	18.6	21.7	20.4	16.6	18.6	20	18.5
Note:
1. Each of type strains is marked by a superscripted capital T.
[truncated: 30 more columns]
