# Supplementary material for: Genome-Based Analysis Reveals the Taxonomy and Diversity of the Family Idiomarinaceae
Source: Front Microbiol. 2018 Oct 11;9:2453. doi: 10.3389/fmicb.2018.02453 (PMC6193092; doi:10.3389/fmicb.2018.02453)
Supplement: TABLE S6 — The pairwise ANI values (%) between the 79 strains used in this study. [file Table_6.xlsx]

## Sheet: Sheet3
Table S6 The pairwise ANI values (%) between the 79 strains used in this study
	Idiomarina abyssalis UBA4213	Idiomarina sp. CNP8	Idiomarina abyssalis UBA3602	Idiomarina abyssalis UBA5050	Idiomarina abyssalis KMM 227T	Idiomarina sp. SAT134	Idiomarina abyssalis UBA3100	Idiomarina sp. SP350	Idiomarina abyssalis UBA2690	Idiomarina sp. CPC33	Idiomarina sp. UBA4206	Idiomarina abyssalis UBA5042	Idiomarina abyssalis UBA3616	Idiomarina abyssalis UBA3366	Idiomarina sp. EAC55	Idiomarina sp. SP93	Idiomarina abyssalis UBA1461	Idiomarina ramblicola R22T	Idiomarina sp. UBA1919	Idiomarina sp. UBA3992	Idiomarina sp. UBA3176	Idiomarina sp. UBA4211	Idiomarina sp. CPC80	Idiomarina loihiensis L2TRT	Idiomarina loihiensis GSL 199	Idiomarina sp. NORP114	Idiomarina loihiensis H2.2	Idiomarina sp. 28-8	Idiomarina sp. UBA4520	Idiomarina sp. UBA4519	Idiomarina sp. REDSEA-S27_B4	Idiomarina sp. REDSEA-S21_B4	Idiomarina zobellii KMM 231T	Idiomarina sp. UBA5185	Idiomarina piscisalsi TPS4-2T	Idiomarina sp. X4	Idiomarina piscisalsi 10PY1A	Idiomarina sp. T82-3	Idiomarina baltica UBA859	Idiomarina baltica OS145T	Idiomarina sp. UBA3162	Idiomarina sp. MD25a	Idiomarina fontislapidosi F23T	Idiomarina sp. OT37-5b	Idiomarina aquatica SN-14T	Idiomarina sp. NP27	Idiomarina seosinensis CL-SP19T	Idiomarina tyrosinivorans CC-PW-9T	Idiomarina xiamenensis 10-D-4T
Idiomarina abyssalis UBA4213	100	99.9707	99.788	99.5186	97.4768	98.6954	97.6729	98.0514	97.8846	98.0364	96.7209	97.7451	97.5824	97.5363	97.9338	97.7801	97.6504	84.8229	82.7681	82.8149	83.0044	82.3081	83.4937	83.2095	83.2574	82.7648	83.1785	83.4461	77.0657	76.5025	77.013	77.013	76.9508	76.5982	76.2891	76.0923	76.0428	70.7987	70.5158	70.6088	70.2587	70.9001	70.3202	72.8138	72.1112	71.8509	72.2291	69.5191	69.226
Idiomarina sp. CNP8	99.9707	100	99.7921	99.4168	97.5592	98.7812	97.7808	98.1592	98.0608	98.2023	96.8713	97.8603	97.7049	97.6022	97.915	97.8329	97.7366	84.6442	82.8698	82.7558	83.1927	82.5463	83.612	83.0327	82.9425	82.5615	83.3782	83.0471	76.6867	76.2099	76.5511	76.5511	76.6367	76.796	76.3229	76.2231	76.0687	70.5121	70.3995	70.285	70.0523	70.4812	70.6939	71.8186	71.9307	72.0251	71.8404	69.7778	69.3429
Idiomarina abyssalis UBA3602	99.788	99.7921	100	99.4136	97.3691	98.5633	97.4393	97.9496	97.8336	98.0147	96.6516	97.5113	97.485	97.4278	97.6759	97.5901	97.3979	84.7633	82.8717	82.9727	82.9802	82.6089	83.3323	83.2708	83.1428	82.779	83.2218	83.1266	76.9042	76.6916	76.9562	76.9562	77.2094	76.5799	76.526	76.5616	76.3082	70.7845	71.0746	71.0124	71.0995	70.8518	70.5433	73.0894	72.7995	72.1751	72.7468	69.8839	69.9301
Idiomarina abyssalis UBA5050	99.5186	99.4168	99.4136	100	97.0525	98.3145	97.1827	97.6332	97.6687	97.8225	96.5439	97.4232	97.1441	97.3627	97.3329	97.5212	97.3303	84.7007	83.063	82.7645	83.0068	82.6029	83.3139	82.9746	82.9986	82.7928	83.2355	83.2025	76.9048	76.4735	77.0583	77.0583	76.9529	76.7689	76.622	76.4553	76.3248	71.0036	70.7852	71.3168	70.8911	71.096	70.4294	72.9644	72.5688	72.0605	72.9164	69.9929	69.6703
Idiomarina abyssalis KMM 227T	97.4768	97.5592	97.3691	97.0525	100	98.0131	96.9706	97.4585	97.3037	97.6922	96.0793	97.347	97.2733	97.2272	97.6489	97.3734	97.2477	84.6482	82.7137	82.9219	82.7605	82.5247	83.5234	83.0737	82.8305	82.6704	83.0408	83.0357	77.1072	76.6303	77.1994	77.1994	77.2068	76.9066	76.8796	76.8167	76.4001	70.9717	70.4547	71.2863	70.3548	70.9912	70.6063	72.305	72.4532	71.8764	72.7457	70.039	69.4929
Idiomarina sp. SAT134	98.6954	98.7812	98.5633	98.3145	98.0131	100	99.2763	99.606	99.5756	99.616	98.4099	98.1962	97.7982	98.0373	98.04	98.3111	98.0805	84.9853	82.8497	82.85	83.178	82.5855	83.9617	83.2009	83.2347	82.8099	83.3928	83.4533	76.2273	75.5165	76.3857	76.3857	76.6941	76.2204	75.9245	75.8532	76.307	70.3899	70.5758	70.3816	70.3828	70.495	70.4676	71.6987	71.8049	71.9348	71.9594	69.5163	69.169
Idiomarina abyssalis UBA3100	97.6729	97.7808	97.4393	97.1827	96.9706	99.2763	100	99.6257	99.5915	99.597	98.484	96.9245	96.376	96.6081	96.7754	96.8219	96.741	84.7301	82.2023	82.3302	82.5485	82.1443	83.2441	82.5164	82.5801	82.7988	82.7478	82.7418	76.5353	76.1894	76.3507	76.3507	76.6659	76.3648	76.2157	76.3413	76.3543	70.7151	70.4822	71.174	70.1786	70.4805	70.2517	72.5918	72.4809	71.7775	72.3754	70.0308	69.2184
Idiomarina sp. SP350	98.0514	98.1592	97.9496	97.6332	97.4585	99.606	99.6257	100	99.9814	99.9366	98.8075	97.1468	96.8647	97.0038	97.3671	97.1445	97.1347	84.9129	82.7147	82.5058	82.75	82.1315	83.3012	83.3418	83.1809	83.0957	83.1899	83.1928	77.1931	76.7821	76.8663	76.8663	77.0512	76.6261	76.5862	77.0335	76.5661	70.9167	70.4522	71.3895	70.5623	70.6927	70.8278	72.7823	72.5074	71.9984	72.5149	70.2758	69.6235
Idiomarina abyssalis UBA2690	97.8846	98.0608	97.8336	97.6687	97.3037	99.5756	99.5915	99.9814	100	99.9192	98.8087	97.0872	96.8818	96.9526	97.0704	97.2859	96.9519	84.7149	82.4814	82.2967	82.5979	82.2883	83.2356	82.9888	82.973	82.7825	83.0624	83.2584	76.6348	76.3855	76.8825	76.8825	77.1861	76.4663	76.0429	76.28	76.4297	70.6568	70.4923	70.6927	70.5241	70.7379	70.2539	72.6032	72.0109	71.7331	72.0739	69.3842	69.4599
Idiomarina sp. CPC33	98.0364	98.2023	98.0147	97.8225	97.6922	99.616	99.597	99.9366	99.9192	100	98.8686	97.3844	97.2577	97.2109	97.4687	97.3901	97.298	84.5475	82.7541	82.549	82.8025	82.0538	83.6919	82.8068	82.7226	82.4195	83.0615	82.9162	76.4825	75.5215	75.6176	75.6176	75.9506	76.3715	76.3202	76.0477	75.8017	70.578	70.0873	70.4204	69.8994	70.1428	70.3847	71.9805	72.1925	71.9371	72.0198	69.5634	69.4345
Idiomarina sp. UBA4206	96.7209	96.8713	96.6516	96.5439	96.0793	98.4099	98.484	98.8075	98.8087	98.8686	100	95.9184	95.7531	95.907	96.0337	96.0544	95.8745	83.8563	81.7439	81.9384	81.961	81.3865	82.7152	81.9111	81.9515	81.9483	82.095	82.4419	76.1955	75.9929	76.5215	76.5215	76.7067	75.7653	75.7119	76.0634	75.9594	70.8114	70.3798	71.0408	70.3487	70.5628	70.3214	72.6162	72.3595	71.5347	72.1313	69.2967	69.4286
Idiomarina abyssalis UBA5042	97.7451	97.8603	97.5113	97.4232	97.347	98.1962	96.9245	97.1468	97.0872	97.3844	95.9184	100	99.8281	99.7796	99.9889	99.9766	99.8921	84.5127	83.3862	83.4212	83.6153	83.0763	83.3609	83.3984	83.2335	82.7165	83.1845	83.0381	76.3815	76.6121	76.8163	76.8163	77.1837	76.5499	75.9843	76.636	75.7063	70.5546	71.2312	71.1686	70.3928	70.7922	70.4902	72.4014	72.2654	71.821	72.3808	69.6871	69.3183
Idiomarina abyssalis UBA3616	97.5824	97.7049	97.485	97.1441	97.2733	97.7982	96.376	96.8647	96.8818	97.2577	95.7531	99.8281	100	99.6662	99.8202	99.8528	99.7563	84.4137	83.08	83.1718	83.2941	83.0084	83.2039	82.8964	82.8673	82.681	83.0518	83.0538	76.8474	76.1214	76.9464	76.9464	77.1525	76.6885	76.4847	76.2866	76.0842	70.9326	71.063	71.1122	70.2639	70.8946	70.5647	72.4276	72.213	71.851	72.1951	69.9598	69.3176
Idiomarina abyssalis UBA3366	97.5363	97.6022	97.4278	97.3627	97.2272	98.0373	96.6081	97.0038	96.9526	97.2109	95.907	99.7796	99.6662	100	99.7904	99.7934	99.7672	84.5294	83.2458	83.2358	83.3832	82.8568	83.2167	83.0856	83.0166	82.4747	83.0603	82.9186	76.8773	76.3876	76.7551	76.7551	77.4126	76.3863	76.2652	76.1059	75.8297	70.659	70.8008	70.7849	70.2501	70.5176	70.3614	72.2004	72.3095	71.6808	72.0874	69.5073	69.0185
Idiomarina sp. EAC55	97.9338	97.915	97.6759	97.3329	97.6489	98.04	96.7754	97.3671	97.0704	97.4687	96.0337	99.9889	99.8202	99.7904	100	99.9793	99.8614	84.5586	83.3119	83.1646	83.454	83.0388	83.3941	83.3667	83.3848	82.9391	83.5021	83.3552	76.5525	76.4861	77.0397	77.0397	77.3291	76.6476	76.3955	76.7287	76.081	71.0059	71.3841	71.5061	70.3329	70.9358	70.6943	72.405	72.4765	71.9045	72.5147	69.7295	69.5034
Idiomarina sp. SP93	97.7801	97.8329	97.5901	97.5212	97.3734	98.3111	96.8219	97.1445	97.2859	97.3901	96.0544	99.9766	99.8528	99.7934	99.9793	100	99.8661	84.4384	83.2649	83.2359	83.4775	82.9139	83.1166	83.1881	83.1753	82.8094	83.1176	83.1757	76.502	76.4223	76.634	76.634	77.4822	76.4101	76.1249	76.396	76.1021	70.5742	71.1974	70.9703	70.1743	70.7839	70.4938	72.2579	72.1628	71.8969	72.2347	69.524	69.3327
Idiomarina abyssalis UBA1461	97.6504	97.7366	97.3979	97.3303	97.2477	98.0805	96.741	97.1347	96.9519	97.298	95.8745	99.8921	99.7563	99.7672	99.8614	99.8661	100	84.3291	82.962	83.1787	83.2204	82.8353	83.2757	82.7964	82.69	82.4328	83.0173	83.0316	76.5059	76.3565	77.2491	77.2491	77.0457	76.433	76.117	75.9366	76.2021	70.6797	70.9563	70.9885	70.1155	70.7257	70.4368	72.1737	72.2607	71.5798	72.4229	69.28	69.3037
Idiomarina ramblicola R22T	84.8229	84.6442	84.7633	84.7007	84.6482	84.9853	84.7301	84.9129	84.7149	84.5475	83.8563	84.5127	84.4137	84.5294	84.5586	84.4384	84.3291	100	83.5517	83.3298	83.707	83.007	84.4121	84.0127	83.7753	83.3544	83.6048	83.8374	75.9583	75.1102	75.6346	75.6346	75.6799	75.7684	75.7248	75.5727	75.5431	70.6478	70.0939	70.0763	70.0961	70.569	70.3357	71.8435	71.8053	71.6856	71.5193	69.4385	69.0978
Idiomarina sp. UBA1919	82.7681	82.8698	82.8717	83.063	82.7137	82.8497	82.2023	82.7147	82.4814	82.7541	81.7439	83.3862	83.08	83.2458	83.3119	83.2649	82.962	83.5517	100	99.1004	99.4764	98.7144	99.1548	96.3602	96.272	96.6268	95.4043	95.6331	76.1124	75.6099	76.0121	76.0121	76.4364	75.6175	75.7234	75.5669	75.8685	71.0715	71.0839	71.0552	70.0611	70.4625	70.7157	72.4934	71.9935	71.6316	71.8681	70.1375	69.8306
Idiomarina sp. UBA3992	82.8149	82.7558	82.9727	82.7645	82.9219	82.85	82.3302	82.5058	82.2967	82.549	81.9384	83.4212	83.1718	83.2358	83.1646	83.2359	83.1787	83.3298	99.1004	100	99.5546	98.762	99.1186	96.3529	96.4647	96.7714	95.5425	95.6158	75.7224	75.1926	75.8624	75.8624	76.0414	75.6523	75.6029	75.5939	75.3602	70.5923	70.3431	70.3531	69.92	70.4912	70.1615	71.5772	71.7846	71.6857	72.0936	69.4033	69.3862
Idiomarina sp. UBA3176	83.0044	83.1927	82.9802	83.0068	82.7605	83.178	82.5485	82.75	82.5979	82.8025	81.961	83.6153	83.2941	83.3832	83.454	83.4775	83.2204	83.707	99.4764	99.5546	100	99.0968	99.4879	96.7155	96.6209	97.0997	95.8908	95.8987	75.96	75.2824	75.6789	75.6789	76.2449	75.4877	75.6741	75.384	75.5201	70.913	70.6024	70.7177	70.3924	70.5822	70.2432	71.819	71.5997	71.8835	71.909	69.3725	69.4564
Idiomarina sp. UBA4211	82.3081	82.5463	82.6089	82.6029	82.5247	82.5855	82.1443	82.1315	82.2883	82.0538	81.3865	83.0763	83.0084	82.8568	83.0388	82.9139	82.8353	83.007	98.7144	98.762	99.0968	100	98.6854	96.0809	96.0117	96.5489	95.2404	95.1367	75.3706	75.2531	75.431	75.431	75.8581	75.13	75.3372	75.3184	75.0844	70.9404	70.5621	70.6333	70.0246	70.1957	70.2301	71.7602	71.6595	71.3325	71.4901	69.3453	69.2997
Idiomarina sp. CPC80	83.4937	83.612	83.3323	83.3139	83.5234	83.9617	83.2441	83.3012	83.2356	83.6919	82.7152	83.3609	83.2039	83.2167	83.3941	83.1166	83.2757	84.4121	99.1548	99.1186	99.4879	98.6854	100	97.9849	98.0177	98.1195	97.1901	96.8101	76.4463	75.5696	75.9083	75.9083	76.4122	75.7459	76.0015	75.79	76.0264	70.8652	70.5312	70.7967	70.6876	71.3377	71.1845	72.0734	72.0274	71.9381	72.2222	70.497	69.7524
Idiomarina loihiensis L2TRT	83.2095	83.0327	83.2708	82.9746	83.0737	83.2009	82.5164	83.3418	82.9888	82.8068	81.9111	83.3984	82.8964	83.0856	83.3667	83.1881	82.7964	84.0127	96.3602	96.3529	96.7155	96.0809	97.9849	100	99.9927	97.8246	95.7131	95.9528	76.1616	75.7928	76.352	76.352	76.6999	75.5915	75.7551	75.9853	75.9868	70.9278	70.4955	71.1853	70.3044	70.7492	70.8231	72.5694	72.1411	71.5522	72.8286	69.6522	69.6038
Idiomarina loihiensis GSL 199	83.2574	82.9425	83.1428	82.9986	82.8305	83.2347	82.5801	83.1809	82.973	82.7226	81.9515	83.2335	82.8673	83.0166	83.3848	83.1753	82.69	83.7753	96.272	96.4647	96.6209	96.0117	98.0177	99.9927	100	97.8717	95.5968	95.8481	76.1549	75.8673	76.5202	76.5202	76.7016	75.6632	75.9346	76.1524	75.7638	70.95	70.2277	71.2687	70.142	70.8394	70.7186	72.6583	72.2287	71.6253	72.8933	69.6789	69.5871
Idiomarina sp. NORP114	82.7648	82.5615	82.779	82.7928	82.6704	82.8099	82.7988	83.0957	82.7825	82.4195	81.9483	82.7165	82.681	82.4747	82.9391	82.8094	82.4328	83.3544	96.6268	96.7714	97.0997	96.5489	98.1195	97.8246	97.8717	100	95.7932	95.9047	76.2359	75.4774	76.1064	76.1064	76.2953	75.608	76.0614	75.5899	75.1961	70.9121	70.1874	70.7882	70.5859	70.6248	70.0652	72.1476	72.1338	71.653	72.2944	69.4872	68.7758
Idiomarina loihiensis H2.2	83.1785	83.3782	83.2218	83.2355	83.0408	83.3928	82.7478	83.1899	83.0624	83.0615	82.095	83.1845	83.0518	83.0603	83.5021	83.1176	83.0173	83.6048	95.4043	95.5425	95.8908	95.2404	97.1901	95.7131	95.5968	95.7932	100	94.9164	75.788	75.5493	76.2525	76.2525	76.4061	75.3122	75.6704	75.8869	75.6592	70.9913	70.2942	71.3319	69.9037	70.7887	70.6903	72.6748	72.502	71.5843	72.2391	69.8727	69.681
Idiomarina sp. 28-8	83.4461	83.0471	83.1266	83.2025	83.0357	83.4533	82.7418	83.1928	83.2584	82.9162	82.4419	83.0381	83.0538	82.9186	83.3552	83.1757	83.0316	83.8374	95.6331	95.6158	95.8987	95.1367	96.8101	95.9528	95.8481	95.9047	94.9164	100	76.2561	75.705	76.11	76.11	76.277	75.9254	76.2278	76.3062	75.4456	71.056	70.6386	71.5516	70.261	70.6973	71.2347	72.8177	72.2992	71.8535	72.6388	69.8755	69.8094
Idiomarina sp. UBA4520	77.0657	76.6867	76.9042	76.9048	77.1072	76.2273	76.5353	77.1931	76.6348	76.4825	76.1955	76.3815	76.8474	76.8773	76.5525	76.502	76.5059	75.9583	76.1124	75.7224	75.96	75.3706	76.4463	76.1616	76.1549	76.2359	75.788	76.2561	100	98.7521	99.3842	99.3842	96.5358	96.7721	93.8078	86.9129	86.8366	70.8078	71.0287	70.8772	70.7107	70.6182	70.7735	72.5124	72.5142	72.4657	72.4038	70.42	69.3776
Idiomarina sp. UBA4519	76.5025	76.2099	76.6916	76.4735	76.6303	75.5165	76.1894	76.7821	76.3855	75.5215	75.9929	76.6121	76.1214	76.3876	76.4861	76.4223	76.3565	75.1102	75.6099	75.1926	75.2824	75.2531	75.5696	75.7928	75.8673	75.4774	75.5493	75.705	98.7521	100	98.0304	98.0304	95.1635	95.4221	93.1608	85.8638	85.9912	70.7548	70.5516	70.6457	70.5447	71.1002	70.3138	72.5033	72.2708	72.3332	71.8715	69.5381	69.1785
Idiomarina sp. REDSEA-S27_B4	77.013	76.5511	76.9562	77.0583	77.1994	76.3857	76.3507	76.8663	76.8825	75.6176	76.5215	76.8163	76.9464	76.7551	77.0397	76.634	77.2491	75.6346	76.0121	75.8624	75.6789	75.431	75.9083	76.352	76.5202	76.1064	76.2525	76.11	99.3842	98.0304	100	100	96.4077	96.4671	94.1315	86.648	86.6296	71.1407	71.0933	71.6815	70.9438	70.9202	70.6151	72.7788	73.0493	72.8356	72.2759	71.0242	69.443
Idiomarina sp. REDSEA-S21_B4	77.013	76.5511	76.9562	77.0583	77.1994	76.3857	76.3507	76.8663	76.8825	75.6176	76.5215	76.8163	76.9464	76.7551	77.0397	76.634	77.2491	75.6346	76.0121	75.8624	75.6789	75.431	75.9083	76.352	76.5202	76.1064	76.2525	76.11	99.3842	98.0304	100	100	96.4077	96.4671	94.1315	86.648	86.6296	71.1407	71.0933	71.6815	70.9438	70.9202	70.6151	72.7788	73.0493	72.8356	72.2759	71.0242	69.443
Idiomarina zobellii KMM 231T	76.9508	76.6367	77.2094	76.9529	77.2068	76.6941	76.6659	77.0512	77.1861	75.9506	76.7067	77.1837	77.1525	77.4126	77.3291	77.4822	77.0457	75.6799	76.4364	76.0414	76.2449	75.8581	76.4122	76.6999	76.7016	76.2953	76.4061	76.277	96.5358	95.1635	96.4077	96.4077	100	96.4088	94.125	87.2122	86.5174	71.4019	71.0022	72.2346	70.4391	71.0852	71.4108	73.2185	73.253	72.724	72.2096	70.0305	69.5707
Idiomarina sp. UBA5185	76.5982	76.796	76.5799	76.7689	76.9066	76.2204	76.3648	76.6261	76.4663	76.3715	75.7653	76.5499	76.6885	76.3863	76.6476	76.4101	76.433	75.7684	75.6175	75.6523	75.4877	75.13	75.7459	75.5915	75.6632	75.608	75.3122	75.9254	96.7721	95.4221	96.4671	96.4671	96.4088	100	94.114	86.4603	86.655	72.0159	72.0599	71.8961	71.0991	71.0625	71.1578	72.4709	72.0227	72.1301	71.7809	69.4092	69.3199
Idiomarina piscisalsi TPS4-2T	76.2891	76.3229	76.526	76.622	76.8796	75.9245	76.2157	76.5862	76.0429	76.3202	75.7119	75.9843	76.4847	76.2652	76.3955	76.1249	76.117	75.7248	75.7234	75.6029	75.6741	75.3372	76.0015	75.7551	75.9346	76.0614	75.6704	76.2278	93.8078	93.1608	94.1315	94.1315	94.125	94.114	100	87.6033	87.2475	70.4223	70.4236	70.5389	70.3121	70.9674	70.8948	72.5688	72.4827	72.0141	71.8287	69.8658	69.138
Idiomarina sp. X4	76.0923	76.2231	76.5616	76.4553	76.8167	75.8532	76.3413	77.0335	76.28	76.0477	76.0634	76.636	76.2866	76.1059	76.7287	76.396	75.9366	75.5727	75.5669	75.5939	75.384	75.3184	75.79	75.9853	76.1524	75.5899	75.8869	76.3062	86.9129	85.8638	86.648	86.648	87.2122	86.4603	87.6033	100	94.3586	71.416	70.4942	71.1385	70.6403	71.1987	70.3422	73.0075	72.3821	71.9267	72.6898	69.7927	69.3587
Idiomarina piscisalsi 10PY1A	76.0428	76.0687	76.3082	76.3248	76.4001	76.307	76.3543	76.5661	76.4297	75.8017	75.9594	75.7063	76.0842	75.8297	76.081	76.1021	76.2021	75.5431	75.8685	75.3602	75.5201	75.0844	76.0264	75.9868	75.7638	75.1961	75.6592	75.4456	86.8366	85.9912	86.6296	86.6296	86.5174	86.655	87.2475	94.3586	100	70.7442	70.2489	70.5992	70.4131	70.9323	70.4819	72.6637	72.3508	72.1387	71.6437	70.163	69.1961
Idiomarina sp. T82-3	70.7987	70.5121	70.7845	71.0036	70.9717	70.3899	70.7151	70.9167	70.6568	70.578	70.8114	70.5546	70.9326	70.659	71.0059	70.5742	70.6797	70.6478	71.0715	70.5923	70.913	70.9404	70.8652	70.9278	70.95	70.9121	70.9913	71.056	70.8078	70.7548	71.1407	71.1407	71.4019	72.0159	70.4223	71.416	70.7442	100	98.5703	98.3127	87.6618	88.1413	81.5336	71.6328	71.7055	71.3479	71.2701	69.6691	69.418
Idiomarina baltica UBA859	70.5158	70.3995	71.0746	70.7852	70.4547	70.5758	70.4822	70.4522	70.4923	70.0873	70.3798	71.2312	71.063	70.8008	71.3841	71.1974	70.9563	70.0939	71.0839	70.3431	70.6024	70.5621	70.5312	70.4955	70.2277	70.1874	70.2942	70.6386	71.0287	70.5516	71.0933	71.0933	71.0022	72.0599	70.4236	70.4942	70.2489	98.5703	100	98.6008	87.2977	87.5578	80.8731	71.1579	70.8898	71.1103	70.7625	69.5145	68.7635
Idiomarina baltica OS145T	70.6088	70.285	71.0124	71.3168	71.2863	70.3816	71.174	71.3895	70.6927	70.4204	71.0408	71.1686	71.1122	70.7849	71.5061	70.9703	70.9885	70.0763	71.0552	70.3531	70.7177	70.6333	70.7967	71.1853	71.2687	70.7882	71.3319	71.5516	70.8772	70.6457	71.6815	71.6815	72.2346	71.8961	70.5389	71.1385	70.5992	98.3127	98.6008	100	87.6167	88.0877	81.2567	72.2044	71.3913	71.4113	71.5426	69.49	69.4759
Idiomarina sp. UBA3162	70.2587	70.0523	71.0995	70.8911	70.3548	70.3828	70.1786	70.5623	70.5241	69.8994	70.3487	70.3928	70.2639	70.2501	70.3329	70.1743	70.1155	70.0961	70.0611	69.92	70.3924	70.0246	70.6876	70.3044	70.142	70.5859	69.9037	70.261	70.7107	70.5447	70.9438	70.9438	70.4391	71.0991	70.3121	70.6403	70.4131	87.6618	87.2977	87.6167	100	93.4205	82.4057	71.0453	70.8733	71.1567	70.546	68.9661	68.5564
Idiomarina sp. MD25a	70.9001	70.4812	70.8518	71.096	70.9912	70.495	70.4805	70.6927	70.7379	70.1428	70.5628	70.7922	70.8946	70.5176	70.9358	70.7839	70.7257	70.569	70.4625	70.4912	70.5822	70.1957	71.3377	70.7492	70.8394	70.6248	70.7887	70.6973	70.6182	71.1002	70.9202	70.9202	71.0852	71.0625	70.9674	71.1987	70.9323	88.1413	87.5578	88.0877	93.4205	100	82.1417	71.4239	71.5247	71.2001	71.4584	69.8844	69.1523
Idiomarina fontislapidosi F23T	70.3202	70.6939	70.5433	70.4294	70.6063	70.4676	70.2517	70.8278	70.2539	70.3847	70.3214	70.4902	70.5647	70.3614	70.6943	70.4938	70.4368	70.3357	70.7157	70.1615	70.2432	70.2301	71.1845	70.8231	70.7186	70.0652	70.6903	71.2347	70.7735	70.3138	70.6151	70.6151	71.4108	71.1578	70.8948	70.3422	70.4819	81.5336	80.8731	81.2567	82.4057	82.1417	100	71.1817	71.6073	71.143	71.2045	69.6966	69.174
Idiomarina sp. OT37-5b	72.8138	71.8186	73.0894	72.9644	72.305	71.6987	72.5918	72.7823	72.6032	71.9805	72.6162	72.4014	72.4276	72.2004	72.405	72.2579	72.1737	71.8435	72.4934	71.5772	71.819	71.7602	72.0734	72.5694	72.6583	72.1476	72.6748	72.8177	72.5124	72.5033	72.7788	72.7788	73.2185	72.4709	72.5688	73.0075	72.6637	71.6328	71.1579	72.2044	71.0453	71.4239	71.1817	100	99.1734	75.9755	74.8012	70.1297	69.945
Idiomarina aquatica SN-14T	72.1112	71.9307	72.7995	72.5688	72.4532	71.8049	72.4809	72.5074	72.0109	72.1925	72.3595	72.2654	72.213	72.3095	72.4765	72.1628	72.2607	71.8053	71.9935	71.7846	71.5997	71.6595	72.0274	72.1411	72.2287	72.1338	72.502	72.2992	72.5142	72.2708	73.0493	73.0493	73.253	72.0227	72.4827	72.3821	72.3508	71.7055	70.8898	71.3913	70.8733	71.5247	71.6073	99.1734	100	75.8198	74.4968	70.3263	70.0737
Idiomarina sp. NP27	71.8509	72.0251	72.1751	72.0605	71.8764	71.9348	71.7775	71.9984	71.7331	71.9371	71.5347	71.821	71.851	71.6808	71.9045	71.8969	71.5798	71.6856	71.6316	71.6857	71.8835	71.3325	71.9381	71.5522	71.6253	71.653	71.5843	71.8535	72.4657	72.3332	72.8356	72.8356	72.724	72.1301	72.0141	71.9267	72.1387	71.3479	71.1103	71.4113	71.1567	71.2001	71.143	75.9755	75.8198	100	73.5226	69.2774	68.9271
Idiomarina seosinensis CL-SP19T	72.2291	71.8404	72.7468	72.9164	72.7457	71.9594	72.3754	72.5149	72.0739	72.0198	72.1313	72.3808	72.1951	72.0874	72.5147	72.2347	72.4229	71.5193	71.8681	72.0936	71.909	71.4901	72.2222	72.8286	72.8933	72.2944	72.2391	72.6388	72.4038	71.8715	72.2759	72.2759	72.2096	71.7809	71.8287	72.6898	71.6437	71.2701	70.7625	71.5426	70.546	71.4584	71.2045	74.8012	74.4968	73.5226	100	69.6517	69.2071
Idiomarina tyrosinivorans CC-PW-9T	69.5191	69.7778	69.8839	69.9929	70.039	69.5163	70.0308	70.2758	69.3842	69.5634	69.2967	69.6871	69.9598	69.5073	69.7295	69.524	69.28	69.4385	70.1375	69.4033	69.3725	69.3453	70.497	69.6522	69.6789	69.4872	69.8727	69.8755	70.42	69.5381	71.0242	71.0242	70.0305	69.4092	69.8658	69.7927	70.163	69.6691	69.5145	69.49	68.9661	69.8844	69.6966	70.1297	70.3263	69.2774	69.6517	100	69.9997
Idiomarina xiamenensis 10-D-4T	69.226	69.3429	69.9301	69.6703	69.4929	69.169	69.2184	69.6235	69.4599	69.4345	69.4286	69.3183	69.3176	69.0185	69.5034	69.3327	69.3037	69.0978	69.8306	69.3862	69.4564	69.2997	69.7524	69.6038	69.5871	68.7758	69.681	69.8094	69.3776	69.1785	69.443	69.443	69.5707	69.3199	69.138	69.3587	69.1961	69.418	68.7635	69.4759	68.5564	69.1523	69.174	69.945	70.0737	68.9271	69.2071	69.9997	100
Idiomarina sp. NORP21	69.4562	69.1552	69.7413	70.1028	69.9081	69.0406	69.7929	69.6437	69.6654	69.0804	69.4572	69.5969	69.7527	69.4769	69.8875	69.8698	69.6909	68.8992	69.6835	69.5676	69.578	69.5062	69.7275	69.6415	69.5688	69.6024	69.7977	69.5549	69.3187	69.5096	70.0046	70.0046	69.8457	68.659	68.9566	70.2204	68.8745	69.6939	68.7113	69.8828	69.0559	69.3635	69.185	70.2199	70.0847	68.3809	69.5332	69.1711	69.3192
Idiomarina marina PIM1T	69.3906	69.104	69.7779	69.884	69.7055	69.2296	69.6096	69.5801	69.3723	69.4663	69.3156	69.2022	69.7385	69.1599	69.4067	69.2922	69.3935	68.7784	69.5848	69.2065	69.0503	68.962	69.5262	70.1159	70.1514	69.1993	69.6241	69.6329	69.2589	69.0288	69.4439	69.4439	69.9486	68.8064	69.3324	69.4369	69.1994	69.3333	68.7545	69.4844	68.963	69.4806	69.1182	69.6097	69.8931	68.1759	69.5808	69.3516	69.5513
Idiomarina sp. 34-48-12	69.8156	69.2628	70.0528	69.8793	69.5018	69.2277	69.7742	70.2292	69.8603	69.6002	69.8459	69.9697	69.8738	69.9175	70.1316	69.9053	69.7288	69.2677	69.8417	69.3447	69.3967	69.5364	69.7494	69.8939	69.8759	69.7748	69.8785	69.6384	69.4054	69.5193	69.8382	69.8382	70.0306	68.8664	69.4806	69.6808	69.1518	69.9119	69.2786	69.5481	68.9288	69.3731	68.9446	69.8929	69.7129	68.8087	69.627	69.6063	69.6268
Idiomarina tainanensis PIN1T	69.5173	69.0953	69.8414	69.5647	69.5136	69.1289	69.3543	69.8329	69.3284	69.268	69.2102	69.5101	69.8048	69.1463	69.6642	69.2253	69.2561	68.9785	69.6089	69.4275	69.2238	69.4086	69.4651	69.7994	69.72	69.1148	69.5613	69.5781	69.3209	69.73	69.692	69.692	70.0938	68.7742	69.5218	69.652	68.9873	69.4706	69.1693	69.4689	68.5854	69.5323	69.045	69.7544	69.8076	68.2662	69.4903	69.4877	69.5579
Idiomarina maritima CGMCC 1.7285T	69.5595	69.0488	69.8115	69.7543	69.9523	69.0779	69.5324	69.7203	69.3916	68.9317	69.4517	69.6586	69.7689	69.452	69.8793	69.8067	69.5073	68.8229	69.594	69.5574	69.4096	69.5939	69.5234	69.6716	69.5795	69.4255	69.7703	69.3676	69.3918	69.8119	69.6436	69.6436	69.8733	68.7474	69.1568	69.9402	68.6844	69.8591	69.1346	69.884	68.5938	69.5454	69.1274	69.9409	69.7336	68.5034	69.7484	69.5363	69.6025
Idiomarina woesei DSM 27808T	69.8369	69.083	70.1614	69.8985	69.8619	69.3822	69.7588	70.0231	69.2989	69.0964	69.5959	69.4181	69.8483	69.5278	69.5794	69.4885	69.7471	68.9239	69.8245	69.5521	69.2768	69.3553	69.7634	69.6536	69.841	69.2141	69.983	69.7927	69.3987	69.9448	69.8624	69.8624	69.9868	69.375	69.4615	69.8914	69.036	69.6635	69.0064	69.6168	68.6134	69.3531	68.8093	69.8351	69.7441	68.7177	69.3801	69.4237	69.7045
Idiomarina donghaiensis 908033T	69.536	68.8854	70.2673	70.0485	70.0316	69.3794	69.8551	69.9141	69.689	69.4216	69.7288	69.6607	69.6838	69.3469	69.7309	69.5948	69.7246	69.0806	69.8211	69.5706	69.6067	69.1379	69.6283	70.0449	69.9742	69.594	69.6981	70.5541	69.2966	69.8523	70.0332	70.0332	70.3506	69.3264	69.294	69.9586	69.401	69.5513	68.7588	69.5099	68.7308	69.5493	69.2416	70.4008	70.3895	68.552	69.8187	69.6781	69.529
Idiomarina indica CGMCC 1.10824T	68.1186	68.2192	68.5523	68.5486	68.1407	68.2328	68.0011	68.2633	68.1347	68.2308	67.9487	67.909	68.36	67.6395	68.2229	67.7546	67.9258	68.3891	68.9159	68.1786	67.9384	68.1297	68.8041	68.6162	68.633	67.9666	68.621	68.8194	68.5166	67.969	68.2836	68.2836	68.7938	68.6513	68.4143	68.2251	68.5037	67.9809	67.6637	67.7974	67.812	68.4182	68.1028	68.4563	68.3865	67.5817	68.0791	68.6085	68.6437
Idiomarina maritima 125B1	69.3063	68.6382	69.4735	69.6512	69.5391	68.8868	69.2365	69.7198	69.1828	68.9491	69.208	69.3113	69.3972	69.0368	69.495	69.3338	69.2859	69.0186	69.4172	69.3245	69.2482	69.3478	69.5323	69.7211	69.6026	69.2157	70.1285	69.9169	68.8418	69.3222	69.5249	69.5249	69.7235	68.6312	68.9966	69.5453	68.7992	69.3059	68.9197	69.3518	68.2626	69.1156	68.693	69.9987	69.7707	68.4019	69.0939	69.1007	69.6698
Idiomarina sp. UBA6142	67.9253	68.0832	68.2152	68.4524	67.9261	68.2349	68.0686	68.1023	67.7175	67.9837	67.9799	67.977	68.4032	68.0623	67.9455	68.0826	67.7996	68.1898	67.9229	68.1803	67.9387	68.0824	68.32	67.6718	67.7296	67.8161	68.1243	67.8217	67.6643	68.2398	68.2558	68.2558	68.2433	67.6502	67.6818	68.0285	67.9217	67.5638	68.1399	67.7446	67.8814	67.6949	68.1918	68.3293	67.8771	67.665	67.6068	68.2339	68.6407
Idiomarina salinarum ISL-52T	68.4953	69.1445	68.8331	69.1251	68.932	68.9864	68.8976	68.8968	68.694	68.8179	68.7819	69.0479	68.8638	68.7465	69.1948	68.8232	68.6205	68.9554	68.9789	69.017	68.8773	68.595	69.3427	68.6648	68.6785	68.4609	68.9413	69.4531	68.9064	68.7346	68.7038	68.7038	69.2179	68.6474	68.4808	68.7987	68.9381	68.1195	68.1697	68.4294	68.0057	68.5613	68.7003	69.5216	69.5306	68.2926	68.9134	68.7616	69.0643
Idiomarina homiensis PO-M2T	69.5794	69.0285	70.3405	69.9423	69.7991	69.0415	69.7827	70.0097	69.3689	68.9366	69.454	69.7451	69.8529	69.7757	69.7587	69.6349	69.2698	68.6389	69.4558	69.4415	69.0809	69.0508	69.3915	69.864	69.769	69.4962	69.905	69.7533	69.13	69.303	70.2693	70.2693	69.9314	68.5624	69.0802	69.6231	68.9367	69.6585	68.79	69.7105	68.3653	69.522	68.9991	70.2467	69.6784	68.7217	69.6251	69.4684	69.4922
Idiomarina aquimaris SW15T	69.5827	68.8465	69.9825	69.7002	69.4205	69.1779	69.5234	69.6789	69.4521	68.8702	69.0803	69.3558	69.9427	69.6017	69.4321	69.6268	69.3527	68.7724	69.571	69.4941	69.2945	69.3781	69.4941	69.818	69.6033	69.1715	69.8391	69.9104	69.1054	69.3361	70.0579	70.0579	69.9215	68.6891	69.1751	69.8756	69.1641	69.2939	68.7468	69.3909	68.6493	69.2122	69.1391	69.8763	69.9416	68.4359	69.2568	69.4659	69.8001
Idiomarina insulisalsae CVS-6T	68.7891	68.9704	69.6997	69.4064	69.1324	69.1813	69.0268	69.1128	68.7673	69.1962	68.8795	68.9224	69.0221	68.8445	69.1462	68.9038	68.8684	69.2717	69.3596	68.9934	68.867	69.0667	69.9858	69.0801	69.1407	68.7249	69.2299	69.4989	69.1135	68.7878	69.1221	69.1221	69.3009	68.9402	69.0179	69.1771	69.2645	68.6868	68.5076	68.4552	68.07	68.486	68.818	69.4002	69.6199	68.4909	68.8562	69.5994	69.2638
Idiomarina sediminum c121T	68.5212	68.6787	68.859	69.1791	69.1271	69.1182	68.709	68.8889	68.762	68.7626	68.52	68.6862	68.8569	68.8096	68.6609	68.6553	68.5579	69.025	68.6673	68.7047	68.7233	68.4784	69.4694	68.8758	68.7963	68.6038	68.7754	69.0441	68.7618	68.6982	69.2081	69.2081	69.3343	68.3976	68.7872	69.0768	69.1263	68.6655	68.3788	69.1014	68.3892	68.8955	69.3032	69.2988	69.4597	68.2106	68.7066	69.3648	69.2438
Idiomarina halophila BH195T	69.0479	69.0709	69.4716	69.7426	69.4293	68.9966	69.0171	69.4231	68.9748	69.0274	69.2297	69.2697	69.448	69.299	69.5241	69.5692	69.3083	68.9014	69.2467	69.0055	68.8472	68.9942	69.6658	69.3216	69.4111	69.2217	69.1595	69.4059	68.9734	68.9609	69.4201	69.4201	69.1601	68.8945	69.0191	69.3037	69.0369	68.8409	68.8338	68.6707	68.6113	69.3059	68.8694	69.6964	69.657	68.2126	69.1643	69.4676	69.0125
Idiomarina atlantica G5_TVMV8_7T	69.508	68.9156	69.9015	69.714	69.9988	69.1375	69.6152	70.0344	69.8601	69.3836	69.6256	69.366	69.6291	69.8757	70.114	69.5422	69.5865	68.8007	69.3905	69.3007	69.0251	69.1507	69.5821	69.5965	69.6202	69.2985	69.7861	69.7587	68.8285	68.6691	69.9343	69.9343	69.806	68.631	69.1492	69.7952	68.8746	69.452	68.7979	69.6056	68.8084	69.421	68.9652	69.8019	69.7233	68.7971	69.165	69.4066	69.7953
Idiomarina taiwanensis PIT1T	68.4289	68.4277	68.6873	68.8636	68.8112	68.4426	68.3467	68.6264	68.1341	68.7001	68.3969	68.0204	68.4991	68.2758	68.198	68.241	68.0146	68.1737	68.5573	68.1447	68.0197	68.1485	68.961	68.6877	68.6804	68.2126	68.6248	68.8804	68.5154	68.2661	68.9486	68.9486	68.6211	68.1076	68.5279	68.3557	68.5714	68.3422	68.5351	68.5977	67.9514	68.6607	68.4815	68.9553	68.9005	67.6134	68.545	68.9746	68.6226
Idiomarina aestuarii KYW314T	68.3037	68.3092	68.6468	68.4555	68.2657	68.7281	68.3931	68.4046	68.18	68.4184	68.126	68.1263	68.6122	68.1331	68.5568	68.1044	68.1912	68.5811	68.634	68.5451	68.5046	68.3533	68.9076	68.5839	68.5981	68.4991	68.6153	68.8069	68.6563	68.3137	68.4299	68.4299	68.3392	68.2676	68.9418	68.2862	68.8442	68.2683	68.2207	68.3079	68.0408	68.3507	68.409	68.8435	68.7865	67.9125	68.6471	69.0044	69.0056
Idiomarina planktonica TS-T11T	69.4325	69.475	69.8249	69.8124	69.4237	69.7857	69.3733	69.681	69.4633	69.6401	69.4164	69.0968	69.555	69.5709	69.3072	69.0967	69.3122	69.838	69.6314	69.4006	69.4798	69.3461	69.7889	69.5682	69.5967	69.2736	69.6276	69.5971	69.4954	69.4235	69.5831	69.5831	69.8261	69.1438	69.6268	69.3274	69.6309	68.7903	68.5726	68.6966	68.2333	68.6174	68.7264	69.449	69.6536	68.7832	69.3154	69.3296	69.2086
Idiomarina sp. A28L	67.5511	67.6374	68.2618	68.2197	68.0555	67.8761	68.1647	68.0014	67.6516	67.9807	67.7594	67.6788	68.0319	67.6819	67.9035	67.5459	67.6068	67.912	68.264	68.0756	68.0963	67.7718	68.6898	68.2337	68.0491	67.7434	68.4005	68.552	67.9653	67.6448	68.0017	68.0017	68.1012	67.7106	67.8358	68.0044	68.3152	67.4995	67.5776	67.6118	67.3555	68.0307	67.9109	68.0431	67.9304	67.3702	67.6908	68.0597	68.211
Aliidiomarina shirensis AIST	67.6529	68.0607	68.1565	68.1683	68.118	68.0333	67.7004	68.0558	67.6052	68.1432	67.6201	67.7836	67.8649	67.6697	67.881	67.7607	67.7956	67.8416	67.8665	68.0814	67.7434	67.5093	68.5085	68.0542	68.0236	67.6038	68.0812	68.2808	68.1169	67.9286	67.8339	67.8339	68.1122	67.643	68.0494	68.0072	68.1858	67.8292	67.6745	67.7829	67.2619	68.1068	67.9759	67.9396	67.8545	67.292	67.7567	68.1106	67.8183
Aliidiomarina iranensis GBPy7T	67.4134	67.8058	67.9285	68.2315	67.9981	68.1459	67.6333	67.9544	67.7053	68.1555	67.9436	68.0319	67.984	67.6644	68.1591	67.9566	67.446	68.0745	68.22	67.8486	67.941	67.7183	68.4087	68.1838	68.3232	67.6879	68.0591	68.3817	68.071	67.9458	67.8883	67.8883	68.3358	67.8225	68.1178	67.9783	68.1105	67.4426	67.2153	67.8716	67.3961	68.0159	68.1142	68.0325	67.8769	67.3181	68.0343	68.2975	67.7066
Aliidiomarina haloalkalitolerans AK5T	67.7575	68.0319	68.2091	68.1047	68.1225	68.4526	68.1897	68.2994	67.8205	68.5158	67.7286	67.9701	68.1684	67.8738	68.0984	68.1859	67.6096	68.1334	68.1599	67.9377	67.8976	67.7669	68.9272	68.171	68.0249	67.5091	68.0387	68.3856	68.2451	67.9965	68.1724	68.1724	68.8333	68.0131	68.2689	68.3858	68.3868	68.4487	67.9526	67.964	67.7128	67.8037	68.1144	68.7723	68.3262	67.9118	68.1728	68.846	68.3691
Aliidiomarina sanyensis GYP-17T	67.1912	67.3551	67.9327	67.9721	67.9219	67.517	67.4222	67.5114	67.4497	67.4196	67.4404	67.37	67.5169	67.1221	67.7524	67.1158	67.2472	67.4016	67.6892	67.5714	67.6386	67.0774	68.044	68.1849	68.2391	67.3625	67.8343	67.7253	67.7301	67.4922	67.5468	67.5468	67.9464	67.1952	67.5785	67.8915	67.4316	67.3566	67.5618	67.8093	67.1316	67.9755	67.8954	68.3083	68.0656	66.9724	67.9533	67.6342	67.8337
Aliidiomarina taiwanensis AIT1T	67.1953	67.3272	67.9698	67.4818	67.5579	67.7384	67.4232	67.6547	67.5381	67.6383	67.4936	67.6853	67.8007	67.3611	67.6634	67.6128	67.3895	67.6823	67.6538	67.4766	67.338	67.3188	68.2331	67.792	67.9508	66.818	67.9006	67.626	67.7463	67.62	67.5673	67.5673	67.9281	67.2471	67.7447	67.5084	67.7117	67.5989	67.3354	67.7461	66.834	67.5246	67.7992	67.8337	67.6831	66.7679	67.1551	67.6278	67.4752
Aliidiomarina soli Y4G10-17T	67.8399	68.0495	68.4878	68.5153	68.0784	68.8149	68.3582	68.3628	68.2419	68.3185	68.6229	67.9796	68.2405	68.1591	68.4356	67.9615	68.1056	68.377	68.4557	68.457	68.0323	68.1802	69.0586	68.3214	68.3251	68.1929	68.5727	68.7028	68.3956	67.7799	68.4593	68.4593	68.424	68.0671	68.2216	68.4031	68.5344	67.6699	67.8372	68.0293	67.4834	68.0733	68.2022	68.6283	68.8604	67.7356	68.1638	68.3222	68.2285
Aliidiomarina sedimenti GBSy1T	67.8581	68.0999	68.3955	68.4659	68.3962	68.6757	68.1576	68.1443	67.9714	68.3535	68.0971	68.1198	68.3634	68.084	68.3252	68.0791	67.9239	68.3744	68.1863	68.4474	68.0867	67.9937	69.1115	68.2293	68.2727	68.4379	68.2887	68.5166	68.1648	67.9828	68.3536	68.3536	68.2986	67.6863	68.3456	68.4062	68.3721	67.9215	67.892	67.9877	67.4954	67.8725	67.9467	68.8508	68.6342	67.6177	68.0407	68.1721	68.0498
Aliidiomarina maris CF12-14T	67.8532	68.0735	68.4307	68.4397	68.7608	68.301	68.1151	67.9626	67.9352	68.0156	67.9818	68.0015	68.1598	67.8824	68.3906	68.0075	68.0904	68.2612	68.3314	68.1534	68.0431	67.7864	68.9458	68.0418	68.1523	67.8302	68.0515	68.4926	68.2528	68.0867	68.4048	68.4048	68.8022	67.9161	68.1032	68.5445	68.3173	68.4306	67.9994	68.5048	67.8602	68.4896	69.2699	68.4377	68.5606	67.7676	68.2324	68.6701	68.6516
Aliidiomarina minuta MLST1T	67.8778	68.4118	68.412	68.3623	68.3249	68.506	68.2616	68.1058	67.8894	68.6965	67.826	68.1704	68.2327	67.9416	68.0749	68.0996	67.909	68.1531	68.5064	68.1369	68.2575	68.1768	69.1348	68.2278	68.2844	67.9555	68.4536	68.565	67.9453	67.6466	68.2346	68.2346	68.0239	67.5794	68.1836	68.2135	68.1197	67.6731	67.5057	67.5927	67.1408	67.9535	67.9919	68.5532	68.2015	67.3836	67.7999	67.7485	67.5572
Note:
1. Each of type strains is marked by a superscripted capital T.
[truncated: 30 more columns]

## Sheet: Sheet1
	01 Idiomarina abyssalis UBA4213
	02 Idiomarina sp. CNP8
	03 Idiomarina abyssalis UBA3602
	04 Idiomarina abyssalis UBA5050
	05 Idiomarina abyssalis KMM 227
	06 Idiomarina sp. SAT134
	07 Idiomarina abyssalis UBA3100
	08 Idiomarina sp. SP350
	09 Idiomarina abyssalis UBA2690
	10 Idiomarina sp. CPC33
	11 Idiomarina sp. UBA4206
	12 Idiomarina abyssalis UBA5042
	13 Idiomarina abyssalis UBA3616
	14 Idiomarina abyssalis UBA3366
	15 Idiomarina sp. EAC55
	16 Idiomarina sp. SP93
	17 Idiomarina abyssalis UBA1461
	18 Idiomarina ramblicola R22
	19 Idiomarina sp. UBA1919
	20 Idiomarina sp. UBA3992
	21 Idiomarina sp. UBA3176
	22 Idiomarina sp. UBA4211
	23 Idiomarina sp. CPC80
	24 Idiomarina loihiensis L2TR
	25 Idiomarina loihiensis GSL 199
	26 Idiomarina sp. NORP114
	27 Idiomarina loihiensis H2.2
	28 Idiomarina sp. 28-8
	29 Idiomarina sp. UBA4520
	30 Idiomarina sp. UBA4519
	31 Idiomarina sp. REDSEA-S27_B4
	32 Idiomarina sp. REDSEA-S21_B4
	33 Idiomarina zobellii KMM 231
	34 Idiomarina sp. UBA5185
	35 Idiomarina piscisalsi TPS4-2
	36 Idiomarina sp. X4
	37 Idiomarina piscisalsi 10PY1A
	38 Idiomarina sp. T82-3
	39 Idiomarina baltica UBA859
	40 Idiomarina baltica OS145
	41 Idiomarina sp. UBA3162
	42 Idiomarina sp. MD25a
	43 Idiomarina fontislapidosi F23
	44 Idiomarina sp. OT37-5b
	45 Idiomarina aquatica SN-14
	46 Idiomarina sp. NP27
	47 Idiomarina seosinensis CL-SP19
	48 Idiomarina tyrosinivorans CC-PW-9
	49 Idiomarina xiamenensis 10-D-4
	50 Idiomarina sp. NORP21
	51 Idiomarina marina PIM1
	52 Idiomarina sp. 34-48-12
	53 Idiomarina tainanensis PIN1
	54 Idiomarina maritima CGMCC 1.7285
	55 Idiomarina woesei DSM 27808
	56 Idiomarina donghaiensis 908033
	57 Idiomarina indica CGMCC 1.10824
	58 Idiomarina maritima 125B1
	59 Idiomarina sp. UBA6142
	60 Idiomarina salinarum ISL-52
	61 Idiomarina homiensis PO-M2
	62 Idiomarina aquimaris SW15
	63 Idiomarina insulisalsae CVS-6
	64 Idiomarina sediminum c121
	65 Idiomarina halophila BH195
	66 Idiomarina atlantica G5_TVMV8_7
	67 Idiomarina taiwanensis PIT1
	68 Idiomarina aestuarii KYW314
	69 Idiomarina planktonica TS-T11
	70 Idiomarina sp. A28L
	71 Aliidiomarina shirensis AIS
	72 Aliidiomarina iranensis GBPy7
	73 Aliidiomarina haloalkalitolerans AK5
	74 Aliidiomarina sanyensis GYP-17
	75 Aliidiomarina taiwanensis AIT1
	76 Aliidiomarina soli Y4G10-17
	77 Aliidiomarina sedimenti GBSy1
	78 Aliidiomarina maris CF12-14
	79 Aliidiomarina minuta MLST1
	80 Idiomarina sp. 5.13
