# Supplementary material for: Genome-Based Analysis Reveals the Taxonomy and Diversity of the Family Idiomarinaceae
Source: Front Microbiol. 2018 Oct 11;9:2453. doi: 10.3389/fmicb.2018.02453 (PMC6193092; doi:10.3389/fmicb.2018.02453)
Supplement: TABLE S8 — The accession numbers of 16S rRNA gene sequences for 674 non-type strains within the family Idiomarinaceae from the GenBank database. [file Table_8.xlsx]

## Sheet: Sheet1
Table S8 The accession numbers of 16S rRNA gene sequences for 674 non-type strains within the family Idiomarinaceae from the GenBank database
Strains	Accession numbers
Aliidiomarina maris NIOSSD026379	MH255046.1
Aliidiomarina sp. AK100	LT882623.1
Aliidiomarina sp. B3213	MG696182.1
Aliidiomarina sp. Ds124	KY775662.1
Aliidiomarina sp. Ds145	KY775660.1
Aliidiomarina sp. Ds146	KY775663.1
Aliidiomarina sp. Ds156	KY775664.1
Aliidiomarina sp. F3105	KY941136.1
Aliidiomarina sp. LNK-8.1	KX449148.1
Aliidiomarina sp. LNK-8.2	KX449149.1
Idiomarina abyssalis BH39	JX534214.1
Idiomarina abyssalis CG58	MF506780.1
Idiomarina abyssalis LAMA 935	KC583216.1
Idiomarina abyssalis LM4H23	KP706811.1
Idiomarina abyssalis MCCC 1A04440	KM407670.1
Idiomarina abyssalis MCCC 1A05090	KM407705.1
Idiomarina abyssalis MCCC 1A07621	KM407673.1
Idiomarina aestuarii MCCC 1A01257	KM407674.1
Idiomarina aestuarii MCCC 1A05696	KM407728.1
Idiomarina aestuarii MCCC 1A07616	KM407675.1
Idiomarina aestuarii SBW226	KC534257.1
Idiomarina aquatica M6-46	HG974391.1
Idiomarina aquatica M6-58B	HG974392.1
Idiomarina aquimaris MCCC 1A00478	KM407739.1
Idiomarina aquimaris MCCC 1A01099	KM407676.1
Idiomarina aquimaris MCCC 1A01127	KM407740.1
Idiomarina aquimaris MCCC 1A02050	KM407741.1
Idiomarina aquimaris MCCC 1A05640	KM407678.1
Idiomarina aquimaris MCCC 1A05741	KM407679.1
Idiomarina aquimaris MCCC 1A05778	KM407680.1
Idiomarina aquimaris MCCC 1A07274	KM407708.1
Idiomarina aquimaris MCCC 1A07277	KM407681.1
Idiomarina baltica 08	KX058464.1
Idiomarina baltica 13	KX058467.1
Idiomarina baltica AS4G63	KP706827.1
Idiomarina baltica AS4H25	KP706807.1
Idiomarina baltica BHA28	LK391620.1
Idiomarina baltica BW32	LN866610.1
Idiomarina baltica DAS4E91	KP860619.1
Idiomarina baltica KMGL1309-AS4	KF740547.1
Idiomarina baltica MCCC 1A01194	KM407683.1
Idiomarina baltica MCCC 1A02383	KM407684.1
Idiomarina baltica MCCC 1A02391	KM407685.1
Idiomarina baltica MCCC 1A02946	KM407686.1
Idiomarina baltica MCCC 1A04220	KM407689.1
Idiomarina baltica MCCC 1A04281	KM407690.1
Idiomarina baltica MCCC 1A05376	KM407691.1
Idiomarina baltica MCCC 1A05452	KM407692.1
Idiomarina baltica NIOSSD020#260	KY616436.1
Idiomarina baltica NIOSSD020#300	KY616476.1
Idiomarina baltica NIOSSD020#323	KY616499.1
Idiomarina baltica OS146	AJ440215.1
Idiomarina baltica SA7	DQ001310.1
Idiomarina baltica SS-01	EU624441.1
Idiomarina baltica YCSD64	GQ169047.1
Idiomarina donghaiensis GH-11	HG972847.1
Idiomarina donghaiensis LPB0188	MG388293.1
Idiomarina donghaiensis MCCC 1A03045	KM407693.1
Idiomarina donghaiensis MCCC 1A03058	KM407694.1
Idiomarina donghaiensis MCCC 1A03108	KM407730.1
Idiomarina donghaiensis MCCC 1A07275	KM407696.1
Idiomarina donghaiensis NIOSSD020#208	KY616384.1
Idiomarina donghaiensis PR05	LC020215.1
Idiomarina donghaiensis PR16	LC020226.1
Idiomarina donghaiensis VSG558	KC534234.1
Idiomarina fontislapidosi 10-D-4	GU593645.1
Idiomarina fontislapidosi 7SS1.10	LT673806.1
Idiomarina fontislapidosi ASCOS8_5	KT448606.1
Idiomarina fontislapidosi BK07	KC113446.1
Idiomarina fontislapidosi CM2	LT600667.1
Idiomarina fontislapidosi CZ15	LT600652.1
Idiomarina fontislapidosi DY025-2	KJ466001.1
Idiomarina fontislapidosi G5C_0m_PrM_06	KT907098.1
Idiomarina fontislapidosi G7C_0m_02	KM041150.1
Idiomarina fontislapidosi G9C_0m_PrM_04	KT907156.1
Idiomarina fontislapidosi G9C_55m_PrM_09	KT907171.1
Idiomarina fontislapidosi G9C_65m_PrM_08	KT907180.1
Idiomarina fontislapidosi GM4	LT600507.1
Idiomarina fontislapidosi GM6	LT600509.1
Idiomarina fontislapidosi GZ13	LT600528.1
Idiomarina fontislapidosi GZ16	LT673860.1
Idiomarina fontislapidosi GZ19	LT673863.1
Idiomarina fontislapidosi GZ2	LT600517.1
Idiomarina fontislapidosi GZ22	LT673866.1
Idiomarina fontislapidosi GZ25	LT673868.1
Idiomarina fontislapidosi GZ27	LT673869.1
Idiomarina fontislapidosi GZ28	LT673870.1
Idiomarina fontislapidosi GZ3	LT600518.1
Idiomarina fontislapidosi GZ5	LT600520.1
Idiomarina fontislapidosi HME8844	KC201355.1
Idiomarina fontislapidosi M8C_0m_01	KM041219.1
Idiomarina fontislapidosi M8C_0m_02	KM041220.1
Idiomarina fontislapidosi M8C_0m_07	KM041225.1
Idiomarina fontislapidosi M8C_60m_12	KM041230.1
Idiomarina fontislapidosi MCCC 1A00366	KM407698.1
Idiomarina fontislapidosi MCCC 1A00473	KM407742.1
Idiomarina fontislapidosi MCCC 1A02082	KM407743.1
Idiomarina fontislapidosi MCCC 1A02123	KM407699.1
Idiomarina fontislapidosi MCCC 1A02362	KM407700.1
Idiomarina fontislapidosi MCCC 1A02473	KM407701.1
Idiomarina fontislapidosi MCCC 1A04199	KM407746.1
Idiomarina fontislapidosi MCCC 1A04557	KM407749.1
Idiomarina fontislapidosi MCCC 1A04925	KM407703.1
Idiomarina fontislapidosi MCCC 1A07617	KM407704.1
Idiomarina fontislapidosi NIOSSD020#10	KY616186.1
Idiomarina fontislapidosi NIOSSD020#118	KY616294.1
Idiomarina fontislapidosi NIOSSD020#12	KY616188.1
Idiomarina fontislapidosi NIOSSD020#120	KY616296.1
Idiomarina fontislapidosi NIOSSD020#136	KY616312.1
Idiomarina fontislapidosi NIOSSD020#144	KY616320.1
Idiomarina fontislapidosi NIOSSD020#245	KY616421.1
Idiomarina fontislapidosi NIOSSD020#29	KY616205.1
Idiomarina fontislapidosi NIOSSD020#298	KY616474.1
Idiomarina fontislapidosi NIOSSD020#320	KY616496.1
Idiomarina fontislapidosi NIOSSD020#389	KY616565.1
Idiomarina fontislapidosi NIOSSD020#391	KY616567.1
Idiomarina fontislapidosi NIOSSD020#395	KY616571.1
Idiomarina fontislapidosi NIOSSD020#48	KY616224.1
Idiomarina fontislapidosi NIOSSD020#66	KY616242.1
Idiomarina fontislapidosi NIOSSD026#10	MH255271.1
Idiomarina fontislapidosi NIOSSD026#447	MH255112.1
Idiomarina fontislapidosi R2A1	LT673852.1
Idiomarina fontislapidosi R2A13	LT673859.1
Idiomarina fontislapidosi R2A7	LT673855.1
Idiomarina fontislapidosi Rf3	KP843665.1
Idiomarina fontislapidosi SNM2	LT673823.1
Idiomarina fontislapidosi SNM6	LT673827.1
Idiomarina fontislapidosi WINTA211da	AB274775.1
Idiomarina homiensis MCCC 1A05167	KM407706.1
Idiomarina homiensis MCCC 1A05815	KM407695.1
Idiomarina homiensis MCCC 1A05917	KM407707.1
Idiomarina homiensis PO-M2-like	KF019205.1
Idiomarina homiensis S6-12	EU624436.1
Idiomarina indica X07	JQ256373.1
Idiomarina loihiensis 1	AM945667.1
Idiomarina loihiensis 1U	HG799612.1
Idiomarina loihiensis 2	AM945686.1
Idiomarina loihiensis 26-F-6	MH266151.1
Idiomarina loihiensis 2U	HG799613.1
Idiomarina loihiensis 38BY	KF668263.1
Idiomarina loihiensis 53	AY092077.1
Idiomarina loihiensis AS4G81	KP706829.1
Idiomarina loihiensis cfHf9-29	KX453190.1
Idiomarina loihiensis CZ24	LT600661.1
Idiomarina loihiensis CZ26	LT600663.1
Idiomarina loihiensis DAS4D33	KP860615.1
Idiomarina loihiensis DAS4G62	KP860623.1
Idiomarina loihiensis DAS4G72	KP860624.1
Idiomarina loihiensis DLM4G61	KP860601.1
Idiomarina loihiensis DY032-2	KJ466005.1
Idiomarina loihiensis DY037-2	KJ466002.1
Idiomarina loihiensis GA3	KU714643.1
Idiomarina loihiensis GSP13	AY505529.1
Idiomarina loihiensis GSP37	AY553079.1
Idiomarina loihiensis GSP40	AY553080.1
Idiomarina loihiensis GSP41	AY553081.1
Idiomarina loihiensis I-C-2	GU593647.1
Idiomarina loihiensis KMGL1309-AS5	KF740548.1
Idiomarina loihiensis L2-TR	AF288370.1
Idiomarina loihiensis LAMA 691	JX860218.1
Idiomarina loihiensis MAH1	FM179981.1
Idiomarina loihiensis MCCC 1A01247	KM407711.1
Idiomarina loihiensis MCCC 1A03025	KM407712.1
Idiomarina loihiensis MCCC 1A04269	KM407714.1
Idiomarina loihiensis MCCC 1A04872	KM407715.1
Idiomarina loihiensis MCCC 1A05003	KM407716.1
Idiomarina loihiensis MCCC 1A05175	KM407717.1
Idiomarina loihiensis MCCC 1A05433	KM407718.1
Idiomarina loihiensis MCCC 1A07278	KM407719.1
Idiomarina loihiensis MCCC 1A07356	KM407720.1
Idiomarina loihiensis MCCC 1A07378	KM407721.1
Idiomarina loihiensis Mu2	KP339300.1
Idiomarina loihiensis NJES-39	KR140234.1
Idiomarina loihiensis RB2	HE655437.1
Idiomarina loihiensis RS14	KY399981.1
Idiomarina loihiensis RT7	HE655440.1
Idiomarina loihiensis S50	KP715919.1
Idiomarina loihiensis SNM15	LT673832.1
Idiomarina loihiensis SS.SNC 07	MH410609.1
Idiomarina loihiensis TVG01-C015	KF500396.1
Idiomarina loihiensis W13122	KJ676974.1
Idiomarina marina MCCC 1A02994	KM407722.1
Idiomarina marina MCCC 1A03096	KM407723.1
Idiomarina marina MCCC 1A03112	KM407724.1
Idiomarina marina MCCC 1A04068	KM407725.1
Idiomarina marina MCCC 1A04253	KM407726.1
Idiomarina marina MCCC 1A05625	KM407727.1
Idiomarina marina MCCC 1A05626	KM407677.1
Idiomarina marina NIOSSD020#100	KY616276.1
Idiomarina marina NIOSSD020#102	KY616278.1
Idiomarina marina NIOSSD020#103	KY616279.1
Idiomarina marina NIOSSD020#126	KY616302.1
Idiomarina marina NIOSSD020#131	KY616307.1
Idiomarina marina NIOSSD020#151	KY616327.1
Idiomarina marina NIOSSD020#171	KY616347.1
Idiomarina marina NIOSSD020#20	KY616196.1
Idiomarina marina NIOSSD020#209	KY616385.1
Idiomarina marina NIOSSD020#31	KY616207.1
Idiomarina marina NIOSSD020#354	KY616530.1
Idiomarina marina NIOSSD020#396	KY616572.1
Idiomarina marina NIOSSD020#400	KY616576.1
Idiomarina marina NIOSSD020#56	KY616232.1
Idiomarina marina NIOSSD020#91	KY616267.1
Idiomarina marina SBW343	KC534394.1
Idiomarina marina VSW334	KC534387.1
Idiomarina marina VSW342	KC534393.1
Idiomarina maris B17-34	LN650569.1
Idiomarina maritima cb9	MF540534.1
Idiomarina maritima MCCC 1A01061	KM407753.1
Idiomarina maritima MCCC 1A01073	KM407754.1
Idiomarina maritima MCCC 1A01146	KM407755.1
Idiomarina maritima MCCC 1A07276	KM407733.1
Idiomarina maritima NIOSSD020#24	KY616200.1
Idiomarina maritima NIOSSD020#30	KY616206.1
Idiomarina maritima NIOSSD020#33	KY616209.1
Idiomarina maritima NIOSSD020#38	KY616214.1
Idiomarina maritima NIOSSD020#69	KY616245.1
Idiomarina maritima Xmb056	KT986182.1
Idiomarina piscisalsi NIOSSD020#85	KY616261.1
Idiomarina piscisalsi NIOSSD026386	MH255053.1
Idiomarina ramblicola R22	AY526862.1
Idiomarina ramblicola KC	MF565844.1
Idiomarina ramblicola MCCC 1A03410	KM407669.1
Idiomarina ramblicola MCCC 1A04003	KM407736.1
Idiomarina ramblicola MCCC 1A07213	KM407672.1
Idiomarina salinarum MCCC 1A05481	KM407756.1
Idiomarina sediminum 3521	MH084938.1
Idiomarina sediminum 3531	MH084939.1
Idiomarina sediminum BPMS15	KU195300.1
Idiomarina sediminum G3C_14m_11	KM041124.1
Idiomarina sediminum MCCC 1A00233	KM407682.1
Idiomarina sediminum SBU3	KF052991.1
Idiomarina seosinensis 2PR51-17	EU440983.1
Idiomarina seosinensis cos219	KP663369.1
Idiomarina seosinensis CRESPO_SUMMER_CTD16_DCM_Culture_33	LN846044.1
Idiomarina seosinensis G9C_35m_04	KM041166.1
Idiomarina seosinensis M1C_0m_03	KM041178.1
Idiomarina seosinensis M8C_0m_10	KT247581.1
Idiomarina seosinensis M8C_60m_16	KM041234.1
Idiomarina seosinensis MCCC 1A05737	KM407751.1
Idiomarina seosinensis MCCC 1A07215	KM407752.1
Idiomarina seosinensis NIOSSK079#67	KY604829.1
Idiomarina seosinensis PR58-8	MF417417.1
Idiomarina seosinensis PTG4-5	EU603445.1
Idiomarina seosinensis SPW12	MG575737.1
Idiomarina seosinensis SPW3	MG575728.1
Idiomarina seosinensis T8-3M	AB617556.1
Idiomarina sp. +8	KC753341.1
Idiomarina sp. 10041	EU432583.1
Idiomarina sp. 10079	EU432584.1
Idiomarina sp. 10PY-1A	KU308250.1
Idiomarina sp. 10R23	JX434741.1
Idiomarina sp. 10R7	JX434748.1
Idiomarina sp. 11	LT629935.1
Idiomarina sp. 14Y	KP795374.1
Idiomarina sp. 1d216	LC140809.1
Idiomarina sp. 30	MG770369.1
Idiomarina sp. 30BE	KF976353.1
Idiomarina sp. 33	MG770373.1
Idiomarina sp. 39	MG770382.1
Idiomarina sp. 4	KC753345.1
Idiomarina sp. 40	MG770370.1
Idiomarina sp. 4S-1-A2	KY681796.1
Idiomarina sp. 57e	GQ891120.1
Idiomarina sp. 7002-076	KY770504.1
Idiomarina sp. 7002-102	KY770530.1
Idiomarina sp. A1FP11	KF321890.1
Idiomarina sp. A-5-2	KF934457.1
Idiomarina sp. Ae30-CRC-I	AB267468.1
Idiomarina sp. Ae30-CRC-S	AB267469.1
Idiomarina sp. Ae30-MC-I	AB267470.1
Idiomarina sp. Ae30-SC-I	AB267471.1
Idiomarina sp. Ae30-SC-S	AB267467.1
Idiomarina sp. AN-BI1D	AM157654.1
Idiomarina sp. ARD M28	AB167076.1
Idiomarina sp. ARD M6	AB167067.1
Idiomarina sp. AT1237	KY473978.1
Idiomarina sp. B1-1.1	KM013956.1
Idiomarina sp. B2	HG939473.1
Idiomarina sp. B3	FJ157169.1
Idiomarina sp. B5	FJ157170.1
Idiomarina sp. BBD-216-4i	GQ901061.1
Idiomarina sp. BBT14	FJ981838.1
Idiomarina sp. BBT17	FJ981841.1
Idiomarina sp. BBT18	FJ981842.1
Idiomarina sp. BBT23	FJ981847.1
Idiomarina sp. BBT26	FJ981849.1
Idiomarina sp. BJGMM-B17	JQ716223.1
Idiomarina sp. BR29L	MG274321.1
Idiomarina sp. BSw10042	EF198113.1
Idiomarina sp. BSw10051	EF409424.1
Idiomarina sp. BSw10073	EF198114.1
Idiomarina sp. BSw10081	EF191024.1
Idiomarina sp. BSw10109	EF409425.1
Idiomarina sp. BSw10110	EF409426.1
Idiomarina sp. BSw10113	EF409427.1
Idiomarina sp. BSw10114	EF437160.1
Idiomarina sp. C4	EF554872.1
Idiomarina sp. CC2	DQ356508.1
Idiomarina sp. CC4	DQ356509.1
Idiomarina sp. CF11-10	FJ170017.1
Idiomarina sp. CF14-12	FJ170039.1
Idiomarina sp. CF5	KC200266.1
Idiomarina sp. CF6	KX570626.1
Idiomarina sp. CH3.2	KY827067.1
Idiomarina sp. clone 12L_79	KP183063.1
Idiomarina sp. clone 12S_149	KP183032.1
Idiomarina sp. clone 50-E16	KT893475.1
Idiomarina sp. clone 68d149	LC140855.1
Idiomarina sp. clone 68d7	LC140843.1
Idiomarina sp. clone ACH-14L-283	KM873062.1
Idiomarina sp. clone ACH-14S-97	KM873088.1
Idiomarina sp. clone ASTS_FIM_5m_609	KR919868.1
Idiomarina sp. clone ASTS_FIM_5m_615	KR919874.1
Idiomarina sp. clone ASTS_FIM_DCM_144	KJ589771.1
Idiomarina sp. clone ASTS_FIM_DCM_164	KJ589789.1
Idiomarina sp. clone ASTS_SIM_DCM_124	KJ589755.1
Idiomarina sp. clone BC1_60m_09	KX844862.1
Idiomarina sp. clone C114001021	JX524914.1
Idiomarina sp. clone C114001045	JX524938.1
Idiomarina sp. clone C114001101	JX524994.1
Idiomarina sp. clone C114001122	JX525015.1
Idiomarina sp. clone C114001132	JX525025.1
Idiomarina sp. clone C114001174	JX525067.1
Idiomarina sp. clone C114001198	JX525091.1
Idiomarina sp. clone C114001218	JX525111.1
Idiomarina sp. clone C114001237	JX525130.1
Idiomarina sp. clone C114001238	JX525131.1
Idiomarina sp. clone C114001271	JX525164.1
Idiomarina sp. clone C114001277	JX525170.1
Idiomarina sp. clone C114001288	JX525181.1
Idiomarina sp. clone C114001289	JX525182.1
Idiomarina sp. clone C114001293	JX525186.1
Idiomarina sp. clone C114001327	JX525220.1
Idiomarina sp. clone C114001352	JX525245.1
Idiomarina sp. clone C114001378	JX525271.1
Idiomarina sp. clone C114001406	JX525299.1
Idiomarina sp. clone C114001444	JX525337.1
Idiomarina sp. clone C114001448	JX525341.1
Idiomarina sp. clone C114001466	JX525359.1
Idiomarina sp. clone C114Chl167	JX525547.1
Idiomarina sp. clone C114Chl168	JX525548.1
Idiomarina sp. clone C114Chl303	JX525683.1
Idiomarina sp. clone C139001232	JX527339.1
Idiomarina sp. clone C139001233	JX527340.1
Idiomarina sp. clone C139001289	JX527396.1
Idiomarina sp. clone C139100333	JX528277.1
Idiomarina sp. clone C146100034	JX530208.1
Idiomarina sp. clone C146100397	JX530571.1
Idiomarina sp. clone C146Chl007	JX529762.1
Idiomarina sp. clone C146Chl072	JX529827.1
Idiomarina sp. clone C146Chl130	JX529885.1
Idiomarina sp. clone C146Chl142	JX529897.1
Idiomarina sp. clone C146Chl156	JX529911.1
Idiomarina sp. clone C146Chl212	JX529967.1
Idiomarina sp. clone C146Chl415	JX530170.1
Idiomarina sp. clone C6A17	KP016602.1
Idiomarina sp. clone De2101	HQ183818.1
Idiomarina sp. clone DS071	DQ234155.2
Idiomarina sp. clone DVASD_J111	KF464098.1
Idiomarina sp. clone DVASD_J124	KF464111.1
Idiomarina sp. clone DVASD_J13	KF464000.1
Idiomarina sp. clone DVASD_J147	KF464134.1
Idiomarina sp. clone DVASD_J167	KF464154.1
Idiomarina sp. clone DVASD_J288	KF464224.1
Idiomarina sp. clone DVASD_J351	KF464284.1
Idiomarina sp. clone DVASD_J67	KF464054.1
Idiomarina sp. clone DVASW_J107	KF722381.1
Idiomarina sp. clone DVASW_J133	KF722397.1
Idiomarina sp. clone DVASW_J136D	KF722404.1
Idiomarina sp. clone DVASW_J155	KF722416.1
Idiomarina sp. clone DVASW_J191	KF722450.1
Idiomarina sp. clone DVASW_J226	KF722479.1
Idiomarina sp. clone DVASW_J251	KF722504.1
Idiomarina sp. clone DVASW_J278	KF722529.1
Idiomarina sp. clone DVASW_J290	KF722541.1
Idiomarina sp. clone DVASW_J310	KF722555.1
Idiomarina sp. clone DVASW_J360	KF722599.1
Idiomarina sp. clone DVASW_J369	KF722607.1
Idiomarina sp. clone DVASW_J401	KF722617.1
Idiomarina sp. clone DVASW_J7	KF722323.1
Idiomarina sp. clone DVBSD_J139	KF463787.1
Idiomarina sp. clone DVBSD_J191	KF463821.1
Idiomarina sp. clone DVBSD_J204	KF463833.1
Idiomarina sp. clone DVBSD_J382	KF463984.1
Idiomarina sp. clone DVBSD_J46	KF463705.1
Idiomarina sp. clone DVBSD_J50	KF463709.1
Idiomarina sp. clone DVBSW_J113	KF722105.1
Idiomarina sp. clone DVBSW_J162	KF722145.1
Idiomarina sp. clone DVBSW_J198	KF722172.1
Idiomarina sp. clone DVBSW_J215	KF722186.1
Idiomarina sp. clone DVBSW_J242	KF722205.1
Idiomarina sp. clone DVBSW_J328	KF722287.1
Idiomarina sp. clone G1DMC-174	DQ899878.1
Idiomarina sp. clone G2DMC-116	DQ899898.1
Idiomarina sp. clone G5UC_7m_PrM_08	KX179968.1
Idiomarina sp. clone G5UC_7m_PrM_11	KX179971.1
Idiomarina sp. clone G9UC_PoM_66m_27	KT361388.1
Idiomarina sp. clone G9UC_PoM_66m_31	KT361392.1
Idiomarina sp. clone KOTS4UC_110m_21	KT361304.1
Idiomarina sp. clone KOTS4UC_M_1000m_07	KX987572.1
Idiomarina sp. clone KOTS4UC_M_40m_09	KX987541.1
Idiomarina sp. clone KOTS4UC_M_40m_33	KX987565.1
Idiomarina sp. clone OD-5	KX379249.1
Idiomarina sp. clone Ppss_CK602	JF421177.1
Idiomarina sp. clone SB4-29	KJ197717.1
Idiomarina sp. clone SB4-30	KJ197719.1
Idiomarina sp. clone SB4-42	KJ197731.1
Idiomarina sp. clone SB4-46	KJ197735.1
Idiomarina sp. clone SL83	JX240520.1
Idiomarina sp. clone XJ120	EF648161.1
Idiomarina sp. clone XJ51	EF648128.1
Idiomarina sp. clone XJ71	EF648138.1
Idiomarina sp. clone XJ72	EF648139.1
Idiomarina sp. clone xjxj1-46	KU961766.1
Idiomarina sp. clone xjxj3-107	KU961784.1
Idiomarina sp. clone xw1-123	KU961689.1
Idiomarina sp. CON-C-7	EF100861.1
Idiomarina sp. CPA-112	KT324916.1
Idiomarina sp. CPA-140	KT324944.1
Idiomarina sp. CPA-50	KT324800.1
Idiomarina sp. CPA-7	KT324755.1
Idiomarina sp. D3	FJ157171.1
Idiomarina sp. DF-B6	EU515224.1
Idiomarina sp. DLM4G73	KP860603.1
Idiomarina sp. DMSP-1D	KC860265.1
Idiomarina sp. DMSP-K5	KC860266.1
Idiomarina sp. DSTB203	JQ068931.1
Idiomarina sp. DT-C	AB851417.1
Idiomarina sp. E525-7	MF975615.1
Idiomarina sp. E709-9	MF975635.1
Idiomarina sp. EB236	HM573375.1
Idiomarina sp. EK15A	LC053423.1
Idiomarina sp. EK15B	LC053424.1
Idiomarina sp. ElOx 7	KM088031.1
Idiomarina sp. FG-5	JF521499.1
Idiomarina sp. FIB241_1	EU308440.1
Idiomarina sp. FIB241_2	EU308441.1
Idiomarina sp. FIB241_3	EU308442.1
Idiomarina sp. FIB241_4	EU308443.1
Idiomarina sp. FIB241_5	EU308444.1
Idiomarina sp. FIB241_6	EU308445.1
Idiomarina sp. FIB241_7	EU308446.1
Idiomarina sp. G2DM-8	DQ416777.1
Idiomarina sp. G3	EF554884.1
Idiomarina sp. G-He7	EF554906.1
Idiomarina sp. G-He8	EF554907.1
Idiomarina sp. G-He9	EF554908.1
Idiomarina sp. G-R2A15	EF554920.1
Idiomarina sp. G-Suc1	EF554898.1
Idiomarina sp. G-Suc63	EF554900.1
Idiomarina sp. G-Suc85	EF554902.1
Idiomarina sp. G-Suc88	EF554903.1
Idiomarina sp. GZ10W	MH463958.1
Idiomarina sp. H106	MG768917.1
Idiomarina sp. H1-1	KM978994.1
Idiomarina sp. H-110	KF021792.1
Idiomarina sp. H1-2	KM978995.1
Idiomarina sp. H1-4	KM978997.1
Idiomarina sp. H1-5	KM978998.1
Idiomarina sp. H1-8	KM979001.1
Idiomarina sp. H184B25	GU212641.1
Idiomarina sp. H1-94	KM979087.1
Idiomarina sp. H-291	KF021922.1
Idiomarina sp. H-36	KF021725.1
Idiomarina sp. H-76	KF021759.1
Idiomarina sp. H-83	KF021766.1
Idiomarina sp. H96B18	FJ746576.1
Idiomarina sp. HB13	KR054057.1
Idiomarina sp. HL-53	KJ004414.1
Idiomarina sp. HL78	KC705319.1
Idiomarina sp. HYC3	KX755366.1
Idiomarina sp. HYC9	KX755370.1
Idiomarina sp. IITRL6	FJ581025.1
Idiomarina sp. IITRM14	FJ581032.1
Idiomarina sp. JAM-GA26	AB526349.1
Idiomarina sp. JK16	EF554894.1
Idiomarina sp. JK17	EF554895.1
Idiomarina sp. JK38	EF554896.1
Idiomarina sp. JK4	EF554893.1
Idiomarina sp. JL1018	DQ985070.1
Idiomarina sp. JL817	EF512734.1
Idiomarina sp. JL833	EF512735.1
Idiomarina sp. JL974	DQ985042.1
Idiomarina sp. JLT15171	KX989278.1
Idiomarina sp. K39	KT200229.1
Idiomarina sp. KSTI39	KX989405.1
Idiomarina sp. L12	EF533974.1
Idiomarina sp. L16	EF533978.1
Idiomarina sp. L23	EF533975.1
Idiomarina sp. LA26	AF513450.1
Idiomarina sp. M2-11	KM013951.1
Idiomarina sp. M2-2	KM013952.1
Idiomarina sp. M2-3	KF934463.1
Idiomarina sp. M7-1	KM013950.1
Idiomarina sp. MAN K15	AB166929.1
Idiomarina sp. MAN K18	AB166930.1
Idiomarina sp. MAN K23	AB166933.1
Idiomarina sp. Man14	JX442236.1
Idiomarina sp. MARG4 MARG4	FR744816.1
Idiomarina sp. MBTDCMFRIWC38	KU554493.1
Idiomarina sp. MBTDCMFRIWC58	KU554500.1
Idiomarina sp. MBTDCMFRIWC69	KU554510.1
Idiomarina sp. MCCC 1A02024	KM407761.1
Idiomarina sp. MCCC 1A02344	KM407744.1
Idiomarina sp. MCCC 1A03763	KM407763.1
Idiomarina sp. MCCC 1A04254	KM407747.1
Idiomarina sp. MCCC 1A04556	KM407748.1
Idiomarina sp. MCCC 1A05481	KJ825891.1
Idiomarina sp. MMRF690	KT428262.1
Idiomarina sp. MMRF701	KT428169.1
Idiomarina sp. MMRF704	KT428170.1
Idiomarina sp. MOLA 390	AM990667.1
Idiomarina sp. MOLA 45	AM990820.1
Idiomarina sp. MOLA 86	AM990860.1
Idiomarina sp. MS_C16	KX893511.1
Idiomarina sp. MSI01	EU420036.1
Idiomarina sp. Mums5	KP898221.1
Idiomarina sp. NIOSSK079#13	KY604776.1
Idiomarina sp. NIOT-COMAPS 19	KX250308.1
Idiomarina sp. NT N113	AB167029.1
Idiomarina sp. NT N116	AB167032.1
Idiomarina sp. NT N117	AB167033.1
Idiomarina sp. NT N118	AB167034.1
Idiomarina sp. NT N121	AB167036.1
Idiomarina sp. NT N144	AB167046.1
Idiomarina sp. NT N84	AB167008.1
Idiomarina sp. NT N90	AB167013.1
Idiomarina sp. NT N94	AB167017.1
Idiomarina sp. NT N96	AB167019.1
Idiomarina sp. NT N98	AB167020.1
Idiomarina sp. NT N99	AB167021.1
Idiomarina sp. O8	MG457262.1
Idiomarina sp. O9	MG457264.1
Idiomarina sp. OM2	KJ913661.1
Idiomarina sp. OM6	KJ486293.1
Idiomarina sp. P4003B	EU365894.1
Idiomarina sp. P7-5-3	KF934477.1
Idiomarina sp. P7-7-4	KF934478.1
Idiomarina sp. P7-9-4	KF934479.1
Idiomarina sp. PJ44	KJ644201.1
Idiomarina sp. PL006	KC702681.1
Idiomarina sp. PR53-12	EU440963.1
Idiomarina sp. PR58-8	EU440984.1
Idiomarina sp. R18-21	KT449877.1
Idiomarina sp. RHS-str.1044JA	HE586864.1
Idiomarina sp. RS-40	KU159227.1
Idiomarina sp. RS-41	KU159228.1
Idiomarina sp. S1-2	EU868886.1
Idiomarina sp. S15	FJ236080.1
Idiomarina sp. S-18	KY451777.1
Idiomarina sp. S2157	FJ457271.1
Idiomarina sp. S5	FJ236074.1
Idiomarina sp. S5-1	EU868884.1
Idiomarina sp. S87-1	EU868885.1
Idiomarina sp. SA003	JN546227.1
Idiomarina sp. SA006	JN546228.1
Idiomarina sp. SA011	JN546229.1
Idiomarina sp. SB02	DQ861237.1
Idiomarina sp. SB05	DQ861240.1
Idiomarina sp. SB09	DQ861244.1
Idiomarina sp. SB18	DQ861253.1
Idiomarina sp. SB24	EU308439.1
Idiomarina sp. SBC11	EU722714.1
Idiomarina sp. SBT333	AY918869.1
Idiomarina sp. SH37	KU696304.1
Idiomarina sp. SLG210A3-1-1	KP711557.1
Idiomarina sp. SMT L18	AB166943.1
Idiomarina sp. SMT L2	AB166939.1
Idiomarina sp. SMT L32	AB166948.1
Idiomarina sp. SMT L35	AB166950.1
Idiomarina sp. SMT L5	AB166940.1
Idiomarina sp. SN-3-2	JX119039.1
Idiomarina sp. SP96	FJ404759.1
Idiomarina sp. ST3	KJ486296.1
Idiomarina sp. SYO J34	AB166901.1
Idiomarina sp. SYO J57	AB166910.1
Idiomarina sp. T4PU	KY099613.1
Idiomarina sp. TBZ1	EU305725.1
Idiomarina sp. TBZ29	EU305726.1
Idiomarina sp. TBZ4	HQ190037.1
Idiomarina sp. TP368	KT900245.2
Idiomarina sp. TPS4-2	KP342416.1
Idiomarina sp. TSASRA085	KJ573569.1
Idiomarina sp. TS-T6	KC762311.1
Idiomarina sp. UADY-001	KC984862.1
Idiomarina sp. UADY-003	KC984864.1
Idiomarina sp. UADY-004	KC984865.1
Idiomarina sp. UBF8	GU565602.1
Idiomarina sp. UDC525	JQ689942.1
Idiomarina sp. VS-52	FJ497675.1
Idiomarina sp. W1	KX601659.1
Idiomarina sp. W1-10	KJ145757.1
Idiomarina sp. W1-1a	KJ145754.1
Idiomarina sp. W2-6	KJ145765.1
Idiomarina sp. W3	KX966274.1
Idiomarina sp. W33	JN112009.1
Idiomarina sp. W5	KX601660.1
Idiomarina sp. WHOIMSCC56116RPlateR77284B05	MF600179.1
Idiomarina sp. WM1	HG004190.1
Idiomarina sp. WM21	HG004197.1
Idiomarina sp. WM5	HG004192.1
Idiomarina sp. xn11	KJ702619.1
Idiomarina sp. xn68	KJ702659.1
Idiomarina sp. Y11	EF533961.1
Idiomarina sp. Y24	EF177666.1
Idiomarina sp. Y3	EF177665.1
Idiomarina sp. YJ0238	EF693953.1
Idiomarina sp.TJ3-2	JN624831.1
Idiomarina tainanensis MCCC 1A04120	KM407731.1
Idiomarina tainanensis MCCC 1A05805	KM407732.1
Idiomarina woesei NIOSSD020#15	KY616191.1
Idiomarina woesei NIOSSD020#327	KY616503.1
Idiomarina woesei NIOSSD020#328	KY616504.1
Idiomarina woesei NIOSSD020#39	KY616215.1
Idiomarina zobellii 4 DY035-2	KJ466003.1
Idiomarina zobellii DAS4F32	KP860621.1
Idiomarina zobellii DY011-1	KJ466000.1
Idiomarina zobellii FMH6v	KX821769.1
Idiomarina zobellii G5B	GU397379.1
Idiomarina zobellii LAMA 956	KC583234.1
Idiomarina zobellii LAMA 957	KC583235.1
Idiomarina zobellii M8B	GU397405.1
Idiomarina zobellii MCCC 1A00329	KM407760.1
Idiomarina zobellii MCCC 1A03043	KM407762.1
Idiomarina zobellii MCCC 1A04580	KM407764.1
Idiomarina zobellii MCCC 1A05088	KM407750.1
Idiomarina zobellii MCCC 1A07619	KM407766.1
Idiomarina zobellii MCCC 1A07632	KM407737.1
Idiomarina zobellii NIOSSD020#169	KY616345.1
Idiomarina zobellii NIOSSD020#183	KY616359.1
Idiomarina zobellii NIOSSD020#285	KY616461.1
Idiomarina zobellii NIOSSD020#326	KY616502.1
Idiomarina zobellii NIOSSD020#343	KY616519.1
Idiomarina zobellii NIOSSD020#373	KY616549.1
Idiomarina zobellii NIOSSD020#90	KY616266.1
Idiomarina zobellii NIOSSD026#107	MH255363.1
Idiomarina zobellii NIOSSD026#217	MH255470.1
Idiomarina zobellii NIOSSD026#265	MH255515.1
Idiomarina zobellii NIOSSD026#466	MH255128.1
Idiomarina zobellii NIOSSK056#84	KY678477.1
Idiomarina zobellii NIOSSK079#7	KY604770.1
Idiomarina zobellii SBU4	KF052992.1
Idiomarina zobellii SBW227	KC534258.2
Idiomarina zobellii SPW10	MG575735.1
Idiomarina zobellii SZ50	LT600578.1
Idiomarinaceae bacterium A28L	JN652131.1
Idiomarinaceae bacterium A475	JX415314.1
Idiomarinaceae bacterium B10B-10.1	KM013955.1
Idiomarinaceae bacterium B3-4	KM013957.1
Idiomarinaceae bacterium C9-1	KY855411.1
Idiomarinaceae bacterium N2-2	KM013954.1
Idiomarinaceae sp. B3-12	KM013958.1
Idiomarinaceae sp. clone DVBSD_J121	KF463770.1
Pseudidiomarina donghaiensis CT28	HM854276.1
Pseudidiomarina donghaiensis SW6	HQ992822.1
Pseudidiomarina homiensis CT34	HM854277.1
Pseudidiomarina homiensis HLSB206	FJ999571.1
Pseudidiomarina sediminum H1695	JF346667.1
Pseudidiomarina sp. 2PR54-15	EU440967.1
Pseudidiomarina sp. 8C	EU600202.2
Pseudidiomarina sp. G2DM-35	FJ465419.1
Pseudidiomarina sp. GUS1	HM194637.1
Pseudidiomarina sp. JA5BA	GQ202578.1
Pseudidiomarina sp. JA5BB	GQ202580.1
Pseudidiomarina sp. KSA23	GU048939.1
Pseudidiomarina sp. MWD-44	GQ331109.1
Pseudidiomarina sp. NA5B	GQ202581.1
Pseudidiomarina sp. P63	EU823299.1
Pseudidiomarina sp. QA8	GQ202579.1
Pseudidiomarina sp. R18-9	KT429726.1
Pseudidiomarina sp. RO44 RO44	HE863750.1
Pseudidiomarina sp. SW5	GQ180187.1
Pseudidiomarina sp. YCSA4	GQ246209.1
